# Supplementary material for: Evolution of SSR diversity from wild types to U.S. advanced cultivars in the Andean and Mesoamerican domestications of common bean (Phaseolus vulgaris)
Source: PLoS One. 2019 Jan 31;14(1):e0211342. doi: 10.1371/journal.pone.0211342 (PMC6354994; doi:10.1371/journal.pone.0211342)
Supplement: S2 Table — (XLSX) [file pone.0211342.s002.xlsx]

## Sheet: Foglio1
S2 Table. SSR markers used in this study
Linkage group	Marker	Genebank entry	Description	Reference	Size	Type	Relative position within linkage group (cM)	SSR Sequence	Forward*	Reverse
1	BM200	AF483897	Phaseolus vulgaris clone D667	Gaitán-Solís et al.(2002)	221	Genomic	45.69	(AG)10	TGTAAACGACGGCCAGTATGCTGGTGGTTGTTATGGGAGAAG	ATTTGTCTCTGTCTATTCCTTCCAC
1	BMd45	AF293023	IAA-protein conjugate	Blair et al. (2003)	129	Gene-based	152.03	(AG)5	TGTAAACGACGGCCAGTATGCGGTTGGGAAGCCTCATACAG	ATCTTCGACCCACCTTGCT
1	PV-ag003	X04001	Glutamine synthetase	Yu et al. (2000)	164	Gene-based	173.48	(AG)8	TGTAAACGACGGCCAGTATGCTCACGTACGAGTTGAATCTCAGGAT	GGTGTCGGAGAGGTTAAGGTTG
1	BMd10	X13329	Glutamine synthetase beta subunit	Blair et al. (2003)	139	Gene-based	176.12	(GA)8	TGTAAACGACGGCCAGTATGCGCTCACGTACGAGTTGAATCTCAG	ATCTGAGAGCAGCGACATGGTAG
2	BM156	AF483872	Phaseolus vulgaris clone D99	Gaitán-Solís et al.(2002)	267	Genomic	42.33	(CT)32	TGTAAACGACGGCCAGTATGCCTTGTTCCACCTCCCATCATAGC	TGCTTGCATCTCAGCCAGAATC
2	GATS91	AF483842	Phaseolus vulgaris clone GATS91	Gaitán-Solís et al.(2002)	229	Genomic	56.58	(GA)17	TGTAAACGACGGCCAGTATGCGAGTGCGGAAGCGAGTAGAG	TCCGTGTTCCTCTGTCTGTG
2	BMd47	AF350505	bZip transcription factor	Blair et al. (2003)	150	Gene-based	64.1	(AT)5	TGTAAACGACGGCCAGTATGCACCTGGTCCCTCAAACCAAT	CAATGGAGCACCAAAGATCA
2	BMd17	U77935	DnaJ-like protein	Blair et al. (2003)	116	Gene-based	64.9	(CGCCAC)6	TGTAAACGACGGCCAGTATGCGTTAGATCCCGCCCAATAGTC	AGATAGGAAGGGCGTGGTTT
2	PVBR107	BV686495	PvBR107 Vegetal tissue derived from Phaseolus vulgaris STS genomic	Grisi et al. (2007)	150	Genomic	72.75	(CT)16(GT)4	TGTAAACGACGGCCAGTATGCCCCCTTTCTCACCACTTCAG	ACCAAAAACGGTGCTCAAAC
2	PVBR54	BV686607	PvBR54 Vegetal tissue derived from Phaseolus vulgaris STS genomic	Grisi et al. (2007)	191	Genomic	73.45	(AC)4(AG)11	TGTAAACGACGGCCAGTATGCCGTCTAGGGACGAAACGAAA	CCCCCTTCAGACTCTCCAAT
2	BM143	AF483861	Phaseolus vulgaris clone D9	Gaitán-Solís et al.(2002)	143	Genomic	105.82	(GA)35	TGTAAACGACGGCCAGTATGCGGGAAATGAACAGAGGAAA	ATGTTGGGAACTTTTAGTGTG
2	BM164	AF483878	Phaseolus vulgaris clone D170	Gaitán-Solís et al.(2002)	182	Genomic	175.9	(GT)9(GA)21	TGTAAACGACGGCCAGTATGCCCACCACAAGGAGAAGCAAC	ACCATTCAGGCCGATACTCC
2	BM139	AF483857	Phaseolus vulgaris clone T17	Gaitán-Solís et al.(2002)	115	Genomic	Na	(CT)25	TGTAAACGACGGCCAGTATGCTTAGCAATACCGCCATGAGAG	ACTGTAGCTCAAACAGGGCAC
2	PVBR139	BV686503	PvBR139 Vegetal tissue derived from Phaseolus vulgaris STS genomic	Grisi et al. (2007)	206	Genomic	Na	(AG)7	TGTAAACGACGGCCAGTATGCGGTTGTGCTTGTGTTGTTGG	TGAAGTTGCAGCTAGGTTGG
2	PV-gccacc001	U77935	Phaseolus vulgaris DnaJ-like protein mRNA	Yu et al. (2000)	95	Gene-based	Na	(GCCACC)5	TGTAAACGACGGCCAGTATGCCGTTAGATCCCGCCCAATAGT	CCGTCCAGGAAGAGCGAGC
3	BMd36	AY298744	RAPD clone isolated atCIAT	Blair et al. (2003)	164	Genomic	41.86	(TA)8	TGTAAACGACGGCCAGTATGCCATAACATCGAAGCCTCACAGT	ACGTGCGTACGAATACTCAGTC
3	BM159	AF483875	Phaseolus vulgaris clone D128	Gaitán-Solís et al.(2002)	198	Genomic	79.66	(CT)9(CA)8	TGTAAACGACGGCCAGTATGCGGTGCTGTTGCTGCTGTTAT	GGGAGATGTGGTAAGATAATGAAA
3	BM197	AF483895	Phaseolus vulgaris clone D534	Gaitán-Solís et al.(2002)	201	Genomic	120.56	(GT)8	TGTAAACGACGGCCAGTATGCTGGACTGGTCGATACGAAGC	CCCAGAAGATTGAGAACACCAC
3	BMd1	X96999	Ypr10	Blair et al. (2003)	165	Gene-based	217.68	(AT)9	TGTAAACGACGGCCAGTATGCCAAATCGCAACACCTCACAA	GTCGGAGCCATCATCTGTTT
3	BM172	AF483884	Phaseolus vulgaris clone D270	Gaitán-Solís et al.(2002)	107	Genomic	Na	(GA)23	TGTAAACGACGGCCAGTATGCCTGTAGCTCAAACAGGGCACT	GCAATACCGCCATGAGAGAT
4	PV-ag004	X04660	Phytohemagglutinin pseudogenr	Yu et al. (2000)	201	Gene-based	35.03	(AG)8	TGTAAACGACGGCCAGTATGCTTGATGACGTGGATGCATTGC	AAAGGGCTAGGGAGAGTAAGTTGG
4	BMd26	U12927	Alpha galactosidase mRNA	Blair et al. (2003)	141	Gene-based	82.71	(GA)13	TGTAAACGACGGCCAGTATGCCTTGCCTTGTGCTTCCTTCT	TCCATTCCCAACCAAGTTTC
4	BMd8	U70530	Gibberellin 20-oxidase	Blair et al. (2003)	176	Gene-based	141.94	(CT)7	TGTAAACGACGGCCAGTATGCTTCATCCTCTCTCCCGAACTT	CTTTTGTGGCTGAGACATGGT
4	PV-ctt001	J0455	Kinase-1 protein	Yu et al. (2000)	152	Gene-based	190.81	(CTT)3(T)3(CTT)6	TGTAAACGACGGCCAGTATGCGAGGGTGTTCACTATTGTCACTGC	TTCATGGATGGTGGAGGAACAG
4	BM171	AF483883	Phaseolus vulgaris clone D255	Gaitán-Solís et al.(2002)	149	Genomic	Na	(GAT)7	TGTAAACGACGGCCAGTATGCTGGCATTTCAGATTAACACTCC	CTTCCTTGCTGTTTCCACTG
4	PV-atgc002	K03289	Leucoagglutinating phytohemagglutinin (PHA-L)	Yu et al. (2000)	144	Gene-based	Na	(ATGC)4	TGTAAACGACGGCCAGTATGCAGCTTTCACACTATGACACCACTGG	TGCGACATGAGAGAAAGACACGG
5	BM175	AF483886	Phaseolus vulgaris clone D291	Gaitán-Solís et al.(2002)	170	Genomic	29.13	(AT)5(GA)19	TGTAAACGACGGCCAGTATGCCAACAGTTAAAGGTCGTCAAATT	CACTCTTAGCATCAACTGGA
5	BMd20	X74919	Endochitinase	Blair et al. (2003)	123	Gene-based	65.51	(TA)5	TGTAAACGACGGCCAGTATGCGTTGCCACCGGTGATAATCT	GTGAGGCAAGAAGCCTTCAA
5	BMd53	AF324244	Translation initiation factor 2	Blair et al. (2003)	105	Gene-based	81.94	(GTA)5	TGTAAACGACGGCCAGTATGCTGCTGACCAAGGAAATTCAG	GGAGGAGGCTTAAGCACAAA
5	BMd28	Z30345	Nodulin	Blair et al. (2003)	159	Gene-based	Na	(GT)4	TGTAAACGACGGCCAGTATGCTGCATCAACTTTAGGAGCTTG	TCTTGTCTTATCAGCAGGTGGA
6	BMd12	AZ044945	Bng225/R Common bean genomic clone	Blair et al. (2003)	167	Genomic	55.63	(AGC)7	TGTAAACGACGGCCAGTATGCCATCAACAAGGACAGCCTCA	GCAGCTGGCGGGTAAAACAG
6	BM187	AF483891	Phaseolus vulgaris clone D372	Gaitán-Solís et al.(2002)	191	Genomic	65.5	(CT)10T(CT)14	TGTAAACGACGGCCAGTATGCTTTCTCCAACTCACTCCTTTCC	TGTGTTTGTGTTCCGAATTATGA
6	BMd37	AY007525	Putative pyridoxine biosynthetic enzyme	Blair et al. (2003)	134	Gene-based	126.67	(AC)8	TGTAAACGACGGCCAGTATGCGGCACGAGCAACAATCCTT	CCATCATAGAGGGCAACCAC
7	BM160	AF483876	Phaseolus vulgaris clone D137	Gaitán-Solís et al.(2002)	211	Genomic	23.74	(GA)15(GAA)5	TGTAAACGACGGCCAGTATGCCGTGCTTGGCGAATAGCTTTG	CGCGGTTCTGATCGTGACTTC
7	BM183	AF483888	Phaseolus vulgaris clone D349	Gaitán-Solís et al.(2002)	149	Genomic	26.97	(TC)14	TGTAAACGACGGCCAGTATGCCTCAAATCTATTCACTGGTCAGC	TCTTACAGCCTTGCAGACATC
7	BM210	AF483902	Phaseolus vulgaris clone D922	Gaitán-Solís et al.(2002)	166	Genomic	98.14	(CT)15	TGTAAACGACGGCCAGTATGCACCACTGCAATCCTCATCTTTG	CCCTCATCCTCCATTCTTATCG
7	BMd40	AZ301605	Bng38/F Common bean genomic clone	Blair et al. (2003)	197	Genomic	156.83	(AT)6	TGTAAACGACGGCCAGTATGCAACCTTCTTGCGCTGATCTC	TAGTGGCCATTCCTCGATCT
7	PV-atcc001	J01263	Beta-phaseolin	Yu et al. (2000)	171	Gene-based	Na	(ATCC)3(AG)2( TAC)3	TGTAAACGACGGCCAGTATGCATGCATGTTCCAACCACCTTCTC	GGAGTGGAACCCTTGCTCTCATC
7	PV-atcc002	X02980	Alpha-phaseolin	Yu et al. (2000)	192	Gene-based	Na	(ATCC)3(AG)2( TAC)3 (CTA)3	TGTAAACGACGGCCAGTATGCACTTCTTTCATCATCCATCCATCC	TATCTTGGCTCTCTTCCTCCTCC
7	PV-atcc003	X52626	Alpha-phaseolin	Yu et al. (2000)	176	Gene-based	Na	(ATCC)3	TGTAAACGACGGCCAGTATGCTCTCCATGCATGTTCCAACCAC	GGAGTGGAACCCTTGCTCTCATC
8	BMd25	L47221	Eukaryotic initiation factor 5	Blair et al. (2003)	118	Gene-based	28.17	(GAT)6	TGTAAACGACGGCCAGTATGCGCAGATCGCCTACTCACAAA	CGTTGACGAGAAGCATCAAG
8	BM189	AF483893	Phaseolus vulgaris clone FGT229	Gaitán-Solís et al.(2002)	114	Genomic	77.37	(CT)13	TGTAAACGACGGCCAGTATGCCTCCCACTCTCACCCTCACT	GCGCCAAGTGAAACTAAGTAGA
8	BM151	AF483867	Phaseolus vulgaris clone D49	Gaitán-Solís et al.(2002)	153	Genomic	113.51	(TC)14	TGTAAACGACGGCCAGTATGCCACAACAAGAAAGACCTCCT	TTATGTATTAGACCACATTACTTCC
8	BMd44	AZ301573	Bng125/F Common bean genomic clone	Blair et al. (2003)	135	Genomic	Na	(AG)5	TGTAAACGACGGCCAGTATGCGGCAGCTTACTAACCCGAAA	TTCCTTCCCCTTTCTTCTCC
9	BM114	AF483854	Phaseolus vulgaris clone D409	Gaitán-Solís et al.(2002)	234	Genomic	20.69	(TA)8(GT)10	TGTAAACGACGGCCAGTATGCAGCCTGGTGAAATGCTCATAG	CATGCTTGTTGCCTAACTCTCT
9	BM141	AF483859	Phaseolus vulgaris clone D4	Gaitán-Solís et al.(2002)	218	Genomic	23	(GA)29	TGTAAACGACGGCCAGTATGCTGAGGAGGAACAATGGTGGC	CTCACAAACCACAACGCACC
9	BM188	AF483892	Phaseolus vulgaris clone D394	Gaitán-Solís et al.(2002)	177	Genomic	92.25	(CA)18(TA)7	TGTAAACGACGGCCAGTATGCTCGCCTTGAAACTTCTTGTATC	CCCTTCCAGTTAAATCAGTCG
9	PV-at007	X80051	NADP-dependent malic enzyme	Yu et al. (2000)	192	Gene-based	Na	(AT)12	TGTAAACGACGGCCAGTATGCAGTTAAATTATACGAGGTTAGCCTAAATC	CATTCCCTTCACACATTCACCG
9	PVBR125	BV686499	PvBR125 Vegetal tissue derived from Phaseolus vulgaris STS genomic	Grisi et al. (2007)	190	Genomic	Na	(GA)6A(GA)3	TGTAAACGACGGCCAGTATGCGGAGCGAGAGAAAATCGAAA	CTGAGACGCAGAGCAGACAC
10	BM212	BV686499	Phaseolus vulgaris clone D980	Grisi et al. (2007)	214	Genomic	0	(GA)6A(GA)3	TGTAAACGACGGCCAGTATGCGGAGCGAGAGAAAATCGAAA	CTGAGACGCAGAGCAGACAC
10	BMd42	AZ301511	Bng105/R common bean genetic clone	Blair et al. (2003)	176	Genomic	9.81	(AT)5	TGTAAACGACGGCCAGTATGCTCATAGAAGATTTGTGGAAGCA	TGAGACACGTACGAGGCTGTAT
10	GATS11B	AF483840	Phaseolus vulgaris clone GATS11	Gaitán-Solís et al.(2002)	160	Genomic	56.58	(CT)8	TGTAAACGACGGCCAGTATGCCCCACACATTGGTGCTAGTG	AGCGCAATGCTACTCGAAAT
11	BMd22	X74403	Gene for cyclophilin	Blair et al. (2003)	121	Gene-based	8.75	(TC)6	TGTAAACGACGGCCAGTATGCGGTCACTTCCGGAGCATTC	CGGGAAATGGAAGTCACAGT
11	BMd41	AZ301651	Bng91/R Common bean genomic clone	Blair et al. (2003)	250	Genomic	21.75	(ATT)9	TGTAAACGACGGCCAGTATGCCAGTAAATATTGGCGTGGATGA	TGAAAGTGCAGAGTGGTGGA
11	BMd33	AZ301561	Bng91/R Common bean genomic clone	Blair et al. (2003)	110	Genomic	26.96	(ATT)9	TGTAAACGACGGCCAGTATGCTACGCTGTGATGCATGGTTT	CCTGAAAGTGCAGAGTGGTG
11	BM53	AF483849	Phaseolus vulgaris clone FGT114	Gaitán-Solís et al.(2002)	287	Genomic	46.04	(CT)21(CA)19(TA)9	TGTAAACGACGGCCAGTATGCAACTAACCTCATACGACATGAAA	AATGCTTGCACTAGGGAGTT
11	PV-ag001	M75856	Pathogenesis-related protein 3	Yu et al. (2000)	157	Gene-based	118.53	(GA)11	TGTAAACGACGGCCAGTATGCCAATCCTCTCTCTCTCATTCCAATC	GACCTTGAAGTCGGTGTCGTTT
11	BM205b	AF483900	Phaseolus vulgaris clone D763	Gaitán-Solís et al.(2002)	137	Genomic	Na	(GT)11	TGTAAACGACGGCCAGTATGCCTAGACCAGGCAAAGCAAGC	TGAGCTGGGATTTCATTTCTG
* M13 extension shown in bold
