# Supplementary material for: Evolution of SSR diversity from wild types to U.S. advanced cultivars in the Andean and Mesoamerican domestications of common bean (Phaseolus vulgaris)
Source: PLoS One. 2019 Jan 31;14(1):e0211342. doi: 10.1371/journal.pone.0211342 (PMC6354994; doi:10.1371/journal.pone.0211342)
Supplement: S3 Table — (XLSX) [file pone.0211342.s003.xlsx]

## Sheet: Sheet1
S3 Table. Seed List of 195 accessions used in this study and Structure (K=2, K=3, K=5 and K=8) and DAPC membership coefficient (K=7).
Label	Genotype	Market Class	Gene pool1	Structure Membership coef. K =2			Structure Membership coef. K =3					Structure Membership coef. K =5							Structure Membership coef. K =8											DAPC Membership coef. K =7
				Meso-american	Andean		K=3	K1	K2	K3		K=5	K1	K2	K3	K4	K5		K=8	K1	K2	K3	K4	K5	K6	K7	K8		K=7	K1	K2	K3	K4	K5	K6	K7
1	Midas	green bean	A	0.089	0.911		1	0.915	0.069	0.016		2	0.011	0.929	0.048	0.006	0.007		2	0.013	0.907	0.017	0.006	0.045	0.004	0.004	0.004		2	3.97603e-32	1	4.48958e-67	2.38316e-63	6.02531e-52	3.70897e-66	2.89876e-69
2	BAT93	bayo	M	0.995	0.005		2	0.004	0.543	0.453		5	0.002	0.002	0.181	0.002	0.813		7	0.001	0.002	0.196	0.015	0.008	0.375	0.4	0.004		7	2.9979e-80	7.61948e-55	1.57541e-06	1.40361e-13	2.13063e-06	7.62703e-10	0.999996
3	JALO EPP553	canario	A	0.001	0.999		1	0.999	0.001	0.001		1	0.669	0.33	0.001	0	0		1	0.674	0.324	0.001	0	0.001	0	0	0		1	1	1.02649e-29	1.47634e-86	2.63486e-92	1.50847e-74	4.65537e-93	2.22717e-92
4	BelMiNeb-RR-2	great northern	M	0.998	0.002		3	0.002	0.369	0.628		5	0.001	0	0.099	0.002	0.898		6	0.001	0	0.011	0.001	0.008	0.917	0.038	0.024		7	2.88352e-88	4.07385e-61	2.63026e-21	1.32605e-16	3.32152e-17	3.90304e-13	1
5	BelMiNeb-RMR-3	great northern	M	0.997	0.003		3	0.012	0.026	0.962		5	0.001	0.001	0.003	0.008	0.988		7	0.001	0.001	0.001	0.022	0.001	0.037	0.876	0.062		6	1.81564e-101	1.45695e-62	2.85757e-25	1.17504e-09	1.9469e-22	1	1.00679e-14
6	BelDakMi-RR-5	pinto	M	0.999	0.001		3	0.001	0.308	0.691		4	0	0	0.385	0.588	0.026		8	0	0	0.302	0.005	0.026	0.092	0.004	0.569		6	4.28852e-97	2.94236e-62	1.28607e-15	3.19867e-09	2.59727e-17	1	9.75231e-12
7	BelDak-RR-1	pinto	M	0.999	0.001		3	0.001	0.001	0.998		4	0	0	0.001	0.997	0.002		4	0	0	0.001	0.985	0.001	0.002	0.002	0.008		4	3.41082e-98	8.24104e-69	2.2678e-30	0.999997	8.96788e-24	2.78625e-06	7.3974e-12
8	BelMiNeb-RMR-7	great northern	M	0.996	0.004		3	0.007	0.231	0.763		5	0.001	0.001	0.006	0.004	0.988		7	0.001	0.001	0.007	0.002	0.004	0.048	0.936	0.003		6	1.46636e-91	1.46847e-60	1.70741e-11	4.85797e-08	9.71452e-11	1	2.65475e-12
9	BelMiNeb-RMR-4	great northern	M	0.999	0.001		3	0.001	0.375	0.625		5	0	0	0.294	0.01	0.696		7	0	0	0.175	0.011	0.037	0.029	0.74	0.007		6	8.09886e-92	2.58611e-52	3.21764e-19	1.44971e-10	4.91719e-15	1	1.91367e-12
10	BelNeb-RR-1	great northern	M	0.999	0.001		3	0.001	0.002	0.998		4	0	0	0.001	0.996	0.002		8	0	0	0.001	0.002	0.001	0.001	0.001	0.993		6	2.49349e-102	1.24155e-68	5.50851e-29	6.90471e-09	1.435e-28	1	3.6059e-17
11	BelMiNeb-RMR-8	navy	M	0.999	0.001		3	0.001	0.01	0.989		5	0	0	0.002	0.01	0.987		7	0	0	0.001	0.008	0.001	0.284	0.704	0.002		6	1.49504e-106	4.27046e-68	2.50949e-23	4.52029e-06	3.50373e-22	0.999995	2.3622e-08
12	Bill Z	pinto	M	0.999	0.001		3	0.001	0.001	0.999		4	0	0	0.001	0.997	0.002		4	0	0	0.001	0.986	0.001	0.001	0.001	0.01		4	1.89098e-99	2.58553e-64	3.17555e-35	1	5.30764e-26	8.12412e-09	7.38042e-15
13	Ouray	pinto	M	0.999	0.001		3	0.001	0.001	0.998		4	0	0	0.004	0.907	0.088		4	0	0	0.001	0.956	0.012	0.028	0.001	0.002		4	1.37854e-97	3.74137e-65	1.29962e-31	1	1.26121e-24	1.57683e-10	7.13772e-11
14	Grand Mesa	pinto	M	0.999	0.001		3	0.001	0.004	0.995		4	0	0	0.002	0.995	0.002		4	0	0	0.003	0.989	0.002	0.002	0.001	0.002		4	5.26256e-89	1.49058e-57	1.62792e-21	1	1.77637e-17	4.14979e-09	1.34352e-10
15	Fisher	pinto	M	0.999	0.001		3	0.004	0.004	0.993		4	0.005	0	0.003	0.991	0.001		4	0.003	0	0.001	0.654	0.005	0.002	0.016	0.319		4	1.63702e-101	5.31784e-67	3.04893e-33	1	4.07533e-24	4.87769e-10	5.82537e-10
16	Montrose	pinto	M	0.999	0.001		3	0.001	0.002	0.998		4	0	0	0.009	0.97	0.02		4	0	0	0.011	0.87	0.001	0.013	0.045	0.058		4	7.8537e-102	9.84462e-68	2.42356e-26	1	6.0635e-20	4.14923e-07	8.0812e-15
17	Olathe	pinto	M	0.999	0.001		3	0.001	0.026	0.973		4	0	0	0.016	0.982	0.001		4	0	0	0.016	0.977	0.001	0.001	0.001	0.003		4	4.05051e-93	9.07545e-61	3.80766e-30	1	1.91612e-21	6.33326e-10	4.3807e-16
18	Shiny Crow	black	M	0.999	0.001		2	0.001	0.554	0.446		3	0	0.001	0.528	0.47	0.001		4	0	0.001	0.41	0.421	0.015	0.001	0.004	0.148		5	3.59878e-84	8.88314e-56	5.96856e-08	3.01999e-13	1	5.87406e-11	5.51458e-13
19	San Juan	pinto	M	0.999	0.001		3	0.001	0.001	0.998		4	0	0	0.001	0.984	0.013		8	0	0	0.001	0.229	0.002	0.002	0.007	0.757		6	4.36526e-103	1.32418e-68	6.77011e-24	3.37433e-06	7.71929e-22	0.999997	1.48271e-10
20	Croissant	pinto	M	0.989	0.011		3	0.01	0.009	0.98		4	0.004	0.005	0.006	0.536	0.45		6	0.003	0.004	0.003	0.145	0.002	0.495	0.002	0.347		7	1.48378e-110	8.82522e-71	1.04808e-23	5.41417e-10	5.16487e-19	1.65486e-10	1
21	Arapaho	pinto	M	0.999	0.001		3	0.002	0.01	0.989		4	0.001	0.001	0.004	0.662	0.332		4	0.001	0.001	0.013	0.702	0.001	0.278	0.002	0.002		4	6.04878e-97	1.7056e-61	1.76449e-22	0.9961	2.98667e-20	6.87952e-11	0.00390029
22	Morales	small white	M	0.999	0.001		2	0.001	0.998	0.001		3	0	0.001	0.996	0.001	0.001		3	0.001	0.001	0.791	0.002	0.201	0.001	0.002	0.001		3	1.6927e-81	8.51624e-52	1	4.86325e-24	5.96853e-09	9.4546e-19	1.48899e-25
23	Verano	small white	M	0.999	0.001		2	0.001	0.993	0.006		3	0	0	0.987	0.002	0.01		3	0	0	0.796	0.001	0.009	0.003	0.184	0.006		3	2.82938e-90	3.45289e-59	1	1.78144e-22	5.44194e-11	2.87502e-13	3.52876e-19
24	DPC-40	black	M	0.998	0.002		2	0.001	0.998	0.001		3	0.001	0	0.997	0.001	0.001		3	0.001	0.001	0.886	0.007	0.098	0.004	0.001	0.002		3	2.79244e-83	1.69525e-59	1	4.11599e-21	1.41784e-12	2.17041e-18	2.01091e-22
25	Badillo	light red kidney	A	0.125	0.875		1	0.877	0.122	0.001		1	0.862	0.005	0.129	0.002	0.002		1	0.872	0.007	0.105	0.003	0.003	0.003	0.003	0.004		1	1	5.9928e-41	1.49482e-82	3.12683e-87	2.8014e-71	7.8905e-89	1.18605e-89
26	Michelite	navy	M	0.999	0.001		2	0	0.999	0.001		3	0	0	0.998	0.001	0.001		3	0	0	0.995	0.001	0.001	0.001	0.001	0.001		3	1.45256e-109	2.87062e-78	1	4.44631e-40	4.42978e-23	9.07098e-33	5.95743e-32
27	Sanilac	navy	M	0.998	0.002		2	0.001	0.991	0.008		3	0.001	0.001	0.987	0.006	0.005		5	0	0	0.001	0.001	0.995	0.001	0.001	0.001		5	7.11263e-85	1.34756e-54	2.10216e-18	1.2531e-29	1	8.15511e-30	1.6301e-23
28	Seafarer	navy	M	0.938	0.062		2	0.062	0.913	0.025		3	0.054	0.007	0.904	0.026	0.009		5	0.01	0.002	0.001	0.001	0.983	0.001	0.001	0.001		5	1.56036e-72	3.52776e-46	1.19366e-21	1.50282e-25	1	1.36974e-26	3.66218e-23
29	Charlevoix	dark red kidney	A	0.001	0.999		1	0.999	0.001	0.001		1	0.996	0.001	0.001	0.001	0.001		1	0.993	0.001	0	0.001	0.001	0.001	0.001	0.001		1	1	4.9113e-50	3.56635e-114	2.8646e-111	9.03823e-96	9.79792e-115	6.61493e-117
30	Montcalm	dark red kidney	A	0.001	0.999		1	0.998	0.001	0.001		1	0.997	0.001	0.001	0.001	0.001		1	0.995	0.001	0.001	0.001	0.001	0.001	0.001	0.001		1	1	5.36776e-32	6.81229e-91	5.50304e-90	1.72226e-77	9.21015e-95	5.16161e-93
31	Swam Valley	navy	M	0.816	0.184		2	0.177	0.822	0.001		3	0.17	0.001	0.826	0.001	0.002		3	0.176	0.001	0.818	0.001	0.001	0.001	0.001	0.001		3	5.00591e-70	2.34524e-47	1	2.30355e-32	9.79611e-17	3.03324e-27	8.15453e-25
32	Neptune	navy	M	0.999	0.001		2	0.001	0.999	0.001		3	0	0	0.997	0.001	0.001		3	0	0	0.996	0	0.001	0.001	0.001	0.001		3	1.46111e-109	3.58933e-78	1	3.45097e-42	1.75123e-22	1.80073e-33	3.04452e-34
33	Domino	black	M	0.999	0.001		2	0.001	0.997	0.002		3	0	0	0.991	0.002	0.006		3	0	0	0.873	0.007	0.002	0.019	0.087	0.011		3	5.46892e-109	5.34645e-74	1	1.95045e-31	2.03812e-18	2.98697e-25	1.06422e-24
34	Isabella	light red kidney	A	0.003	0.997		1	0.992	0.006	0.002		1	0.986	0.002	0.009	0.002	0.002		1	0.979	0.001	0.006	0.001	0.002	0.002	0.008	0.001		1	1	2.61978e-39	1.88918e-98	1.7602e-96	2.72485e-85	5.12392e-100	5.60872e-101
35	Bunsi	navy	M	0.998	0.002		2	0.001	0.996	0.003		3	0.001	0	0.993	0.003	0.003		5	0.001	0	0.481	0.002	0.508	0.002	0.003	0.002		5	5.21793e-86	3.82327e-57	4.09526e-12	1.6281e-16	1	3.03237e-13	2.57055e-12
36	C-20	navy	M	0.999	0.001		2	0.001	0.998	0.002		3	0	0	0.997	0.001	0.001		3	0	0	0.605	0.002	0.39	0.001	0.001	0.001		5	1.76736e-91	1.12832e-57	1.42565e-12	3.20247e-24	1	4.78885e-25	1.56701e-20
37	Laker	navy	M	0.999	0.001		2	0.001	0.904	0.095		3	0.001	0.001	0.852	0.138	0.008		5	0	0	0.04	0.003	0.928	0.025	0.002	0.001		5	5.7348e-94	2.19961e-59	2.67892e-13	1.18462e-17	1	1.82445e-23	4.81223e-17
38	Mayflower	navy	M	0.999	0.001		2	0.001	0.998	0.001		3	0	0	0.997	0.001	0.002		3	0.001	0.001	0.975	0.003	0.011	0.004	0.003	0.002		3	3.25784e-103	2.12104e-75	1	6.94095e-36	7.1384e-17	1.42643e-27	1.95434e-30
39	Blackhawk	black	M	0.999	0.001		2	0.001	0.947	0.052		3	0	0	0.822	0.003	0.174		3	0.001	0	0.662	0.003	0.009	0.002	0.321	0.001		3	5.53039e-101	4.10297e-73	1	3.98284e-29	9.97488e-18	8.52877e-21	4.62551e-26
40	Sierra	pinto	M	0.997	0.003		3	0.002	0.016	0.983		5	0	0	0.001	0.001	0.997		6	0.001	0	0.001	0.002	0.001	0.992	0.001	0.002		7	2.57804e-94	3.05812e-67	2.3347e-24	1.10879e-13	7.4535e-20	2.38089e-18	1
41	Alpine	great northern	M	0.998	0.002		3	0.001	0.115	0.884		5	0	0	0.002	0.001	0.996		6	0	0	0.002	0.001	0.001	0.988	0.005	0.003		7	2.42598e-105	7.50521e-76	2.83865e-27	2.75491e-21	7.42427e-25	1.34133e-16	1
42	Aztec	pinto	M	0.943	0.057		3	0.075	0.064	0.861		5	0.014	0.032	0.002	0.005	0.947		6	0.021	0.056	0.001	0.016	0.004	0.897	0.003	0.003		7	1.55522e-94	3.90763e-57	1.50163e-19	2.56987e-07	6.49489e-17	4.89864e-12	1
43	Huron	navy	M	0.999	0.001		2	0.001	0.83	0.17		3	0	0.001	0.805	0.05	0.143		5	0	0	0.002	0.002	0.889	0.017	0.069	0.021		5	1.68139e-83	6.99935e-51	4.22078e-20	8.16452e-21	1	1.72238e-22	8.05151e-17
44	Raven	black	M	0.999	0.001		2	0.001	0.997	0.002		3	0	0	0.995	0.002	0.002		3	0	0.001	0.744	0.007	0.243	0.002	0.001	0.002		3	3.45606e-95	9.02813e-63	0.999999	6.6451e-18	5.70579e-07	3.63495e-19	5.04889e-15
45	Isles	dark red kidney	A	0.002	0.998		1	0.991	0.008	0.001		1	0.934	0.001	0.061	0.001	0.002		1	0.901	0.001	0.003	0.001	0.088	0.001	0.005	0.001		1	1	3.34647e-43	2.12012e-89	4.93161e-91	6.20023e-76	1.38067e-93	2.47602e-94
46	Newport	navy	M	0.904	0.096		2	0.089	0.9	0.011		3	0.011	0.101	0.869	0.015	0.004		5	0.013	0.077	0.24	0.003	0.625	0.002	0.037	0.003		5	1.62713e-70	7.57474e-40	2.46613e-11	5.42883e-20	1	1.29938e-21	1.52309e-19
47	Kodiak	pinto	M	0.998	0.002		3	0.001	0.115	0.884		5	0.001	0	0.002	0.001	0.995		6	0	0	0.003	0.001	0.001	0.704	0.288	0.002		7	4.73745e-106	2.01832e-70	4.29828e-19	1.32947e-11	2.97919e-20	1.06588e-12	1
48	Matterhorn	great northern	M	0.997	0.003		3	0.002	0.148	0.85		5	0	0.001	0.002	0.001	0.997		6	0	0	0.002	0.001	0.001	0.988	0.004	0.003		7	4.53443e-93	3.82117e-61	1.1535e-28	2.03834e-16	2.66082e-25	7.6053e-15	1
49	Red Hawk	dark red kidney	A	0.001	0.999		1	0.998	0.001	0.001		1	0.996	0.002	0.001	0.001	0.001		1	0.994	0.001	0.001	0	0.001	0.001	0.001	0.001		1	1	1.45029e-38	1.8269e-99	2.92739e-100	3.04818e-86	2.30307e-104	1.15238e-102
50	Chinook 2000	light red kidney	A	0.085	0.915		1	0.896	0.103	0.001		1	0.875	0.001	0.119	0.001	0.005		1	0.863	0.001	0.007	0.001	0.116	0.001	0.011	0.001		1	1	7.73986e-40	5.10304e-86	5.17886e-87	5.18101e-71	7.00764e-90	7.37602e-90
51	Beluga	white kidney	A	0.002	0.998		1	0.996	0.001	0.003		1	0.979	0.007	0.002	0.004	0.007		1	0.954	0.003	0.001	0.002	0.002	0.002	0.035	0.001		1	1	1.10062e-39	7.63522e-95	3.15937e-96	4.68941e-82	1.65579e-99	3.88897e-101
52	Jaguar	black	M	1	0		2	0	0.998	0.001		3	0	0	0.997	0.001	0.001		3	0	0	0.978	0.001	0.015	0.002	0.001	0.001		3	7.33682e-97	3.74451e-70	0.999999	4.06183e-28	5.52549e-07	1.12933e-23	1.30047e-19
53	Seahawk	navy	M	0.995	0.005		2	0.002	0.994	0.004		3	0.002	0.009	0.951	0.003	0.036		5	0.001	0.005	0.338	0.002	0.523	0.04	0.09	0.001		5	2.78741e-67	2.04249e-39	1.29191e-16	5.31894e-18	1	2.01137e-21	1.54793e-19
54	Condor	black	M	1	0		2	0.001	0.998	0.002		3	0	0	0.997	0.001	0.001		3	0	0	0.99	0.002	0.003	0.001	0.001	0.002		3	8.11742e-93	4.28321e-65	1	8.27947e-26	4.39707e-08	8.7553e-22	7.88571e-21
55	Zorro	black	M	0.999	0.001		2	0.001	0.997	0.003		3	0	0	0.995	0.002	0.003		3	0	0	0.719	0.004	0.272	0.003	0.001	0.001		5	2.91091e-92	2.19085e-60	2.36035e-05	2.67252e-18	0.999976	1.55029e-20	3.05352e-12
56	Santa Fe	pinto	M	0.999	0.001		3	0.001	0.107	0.892		5	0	0	0.006	0.001	0.991		6	0	0	0.019	0.002	0.01	0.959	0.007	0.002		7	4.14526e-105	1.11914e-77	3.59372e-32	2.70912e-14	3.46005e-25	6.06989e-15	1
57	P07863	pinto	M	0.999	0.001		2	0.001	0.529	0.47		5	0	0.001	0.458	0.003	0.537		6	0	0.001	0.314	0.002	0.146	0.465	0.007	0.065		7	1.88953e-95	3.24097e-58	1.71001e-08	9.505e-13	1.08277e-06	4.88008e-05	0.99995
58	T-39	black	M	0.933	0.067		2	0.05	0.949	0.001		3	0.034	0.015	0.949	0.001	0.001		3	0.037	0.01	0.811	0.001	0.138	0.001	0.002	0.002		3	5.19669e-92	9.29115e-61	1	9.40624e-31	8.82102e-12	2.23624e-22	1.83121e-29
59	Cornell 49-242	black	M	0.922	0.078		2	0.016	0.981	0.003		3	0.001	0.063	0.931	0.003	0.002		5	0.001	0.007	0.025	0.001	0.961	0.002	0.002	0.001		5	4.66779e-83	2.24114e-47	4.40811e-12	5.89903e-24	1	4.80531e-23	1.71294e-19
60	115M (Black Rhino)	black	M	0.958	0.042		2	0.002	0.995	0.003		3	0.001	0.008	0.986	0.003	0.002		5	0.001	0.001	0.055	0.001	0.936	0.003	0.002	0.002		5	2.45703e-86	4.09693e-53	3.59153e-10	1.25122e-22	1	5.17368e-22	2.42393e-19
61	Poncho	pinto	M	0.999	0.001		3	0.001	0.002	0.998		4	0	0	0.001	0.997	0.001		4	0	0	0.001	0.989	0.002	0.001	0.003	0.002		4	4.75856e-92	2.06381e-57	2.94234e-28	1	1.00462e-18	1.89107e-09	1.3269e-15
62	Topaz	pinto	M	0.999	0.001		3	0.001	0.001	0.999		4	0	0	0.001	0.996	0.002		4	0	0	0.001	0.993	0.001	0.002	0.001	0.002		4	2.15833e-98	4.18117e-65	5.38405e-33	1	1.8815e-26	2.1366e-10	9.68354e-12
63	Buchskin	pinto	M	0.993	0.007		3	0.005	0.004	0.991		4	0.001	0.008	0.004	0.981	0.006		4	0.001	0.006	0.004	0.981	0.002	0.003	0.003	0.001		4	2.18478e-91	2.43653e-62	5.65709e-25	1	1.79394e-18	2.10697e-10	2.2539e-11
64	Flint	pinto	M	0.999	0.001		3	0.001	0.001	0.998		4	0	0	0.001	0.997	0.001		4	0	0	0.001	0.992	0.001	0.001	0.002	0.003		4	5.5809e-98	8.84829e-66	5.9839e-31	1	3.82836e-26	1.31123e-09	1.89668e-20
65	Fargo	pinto	M	0.999	0.001		3	0.001	0.001	0.998		4	0	0	0.001	0.996	0.003		4	0	0.001	0.001	0.992	0.001	0.002	0.001	0.002		4	5.57082e-95	2.28832e-63	2.44221e-32	1	1.49873e-26	5.74745e-09	2.44477e-13
66	Agassiz	pinto	M	0.999	0.001		3	0.001	0.002	0.998		4	0	0	0.003	0.981	0.016		4	0	0	0.004	0.98	0.001	0.003	0.001	0.01		4	1.18518e-97	4.11262e-64	4.59621e-31	1	3.31872e-25	5.33053e-10	5.48971e-10
67	Remington	pinto	M	0.999	0.001		3	0.001	0.005	0.994		4	0	0	0.046	0.833	0.12		4	0	0	0.008	0.651	0.001	0.002	0.245	0.092		4	1.10626e-99	7.29545e-69	1.26534e-27	0.800136	1.02486e-26	0.199864	4.99621e-13
68	Camelot	dark red kidney	A	0.005	0.995		1	0.992	0.001	0.007		1	0.992	0.002	0.001	0.005	0.001		1	0.986	0.002	0	0.004	0.001	0	0.002	0.004		1	1	1.37645e-39	1.88799e-102	1.67816e-99	1.61261e-88	2.34503e-103	5.05927e-105
69	Fox Fire	light red kidney	A	0.001	0.999		1	0.999	0.001	0.001		1	0.997	0.001	0	0	0		1	0.996	0.001	0	0	0.001	0.001	0	0.001		1	1	3.17029e-37	9.51128e-105	4.21038e-102	4.20226e-89	1.0681e-104	9.34775e-104
70	Sacramento	light red kidney	A	0	1		1	0.999	0	0		1	0.998	0.001	0	0	0		1	0.997	0.001	0	0	0	0	0	0		1	1	3.90752e-49	3.48499e-109	7.47237e-112	3.47224e-94	5.89249e-114	3.25281e-114
71	La Paz	pinto	M	0.999	0.001		3	0.001	0.241	0.758		5	0.001	0.001	0.014	0.005	0.979		6	0.001	0.001	0.025	0.01	0.001	0.958	0.002	0.001		7	1.73863e-98	1.04124e-57	7.23116e-19	1.34575e-10	5.25629e-18	1.3082e-17	1
72	Baja	pinto	M	0.999	0.001		3	0.001	0.086	0.913		4	0	0.001	0.192	0.789	0.019		4	0	0	0.142	0.78	0.004	0.034	0.034	0.006		4	8.79464e-97	3.78669e-58	1.91052e-23	0.999997	1.3185e-16	5.29271e-09	2.81418e-06
73	Durango	pinto	M	0.999	0.001		3	0.001	0.003	0.997		4	0	0	0.003	0.995	0.002		4	0	0	0.003	0.935	0.002	0.002	0.036	0.02		4	5.99477e-96	2.50681e-61	7.81978e-28	0.999994	4.00606e-17	6.0299e-06	1.44628e-09
74	Sonora	pinto	M	0.999	0.001		3	0.001	0.241	0.758		5	0	0.001	0.149	0.221	0.628		6	0	0.001	0.129	0.344	0.003	0.514	0.004	0.006		7	7.58103e-104	3.33626e-63	5.91266e-22	8.52006e-10	4.41026e-17	4.25983e-15	1
75	Shania	black	M	0.993	0.007		2	0.005	0.994	0.001		3	0.002	0.004	0.991	0.001	0.001		3	0.002	0.004	0.988	0.001	0.001	0.001	0.001	0.002		3	3.294e-97	7.31052e-67	1	1.21106e-28	6.16244e-13	1.2556e-21	7.98071e-23
76	Bandit	black	M	0.999	0.001		2	0.001	0.998	0.002		3	0	0	0.995	0.001	0.004		3	0	0	0.993	0.001	0.001	0.001	0.003	0.001		3	1.2461e-102	3.29536e-73	1	3.10005e-29	1.20214e-16	5.85301e-22	2.36915e-22
77	Loreto	black	M	1	0		2	0.001	0.994	0.005		3	0	0	0.991	0.007	0.001		3	0	0	0.601	0.006	0.377	0.001	0.003	0.01		5	2.12583e-79	1.25765e-51	0.10306	4.8937e-17	0.89694	1.68783e-11	3.36084e-21
78	Schooner	navy	M	0.999	0.001		2	0.001	0.978	0.021		3	0	0	0.956	0.039	0.004		3	0	0	0.416	0.006	0.412	0.001	0.153	0.011		5	1.12018e-84	1.6904e-57	0.00139088	2.46751e-25	0.998609	4.50902e-18	4.40565e-22
79	Ensign	navy	M	0.999	0.001		2	0.001	0.974	0.026		3	0	0.001	0.959	0.03	0.01		3	0	0.001	0.588	0.031	0.338	0.006	0.006	0.03		3	3.05491e-98	8.25849e-66	0.999111	2.39649e-18	0.000888936	1.61325e-16	4.35555e-14
80	Voyager	navy	M	0.998	0.002		2	0.001	0.981	0.018		3	0.001	0.002	0.956	0.039	0.003		5	0	0.001	0.392	0.013	0.58	0.003	0.004	0.005		5	1.60206e-81	6.42944e-51	8.33791e-06	2.8665e-11	0.999992	1.82335e-13	2.79504e-14
81	Seabiskit	navy	M	0.999	0.001		2	0.001	0.981	0.018		3	0	0	0.956	0.041	0.002		5	0	0	0.435	0.003	0.552	0.002	0.003	0.005		5	4.94566e-78	4.45533e-50	1.13069e-09	2.60463e-20	1	1.39646e-17	4.46773e-20
82	Medalist	navy	M	0.999	0.001		2	0.001	0.995	0.004		3	0	0.001	0.993	0.003	0.003		3	0	0.001	0.802	0.003	0.183	0.002	0.005	0.003		3	6.27728e-96	1.37271e-64	1	6.11769e-26	5.722e-09	2.12682e-19	2.21463e-23
83	Navigator	navy	M	0.999	0.001		2	0.001	0.995	0.004		3	0	0	0.993	0.003	0.004		3	0	0	0.99	0.002	0.002	0.002	0.002	0.002		3	7.5217e-108	8.78317e-79	1	3.5346e-34	6.62413e-17	4.00762e-27	6.52074e-30
84	Ivory	great northern	M	0.999	0.001		3	0.006	0.009	0.985		4	0.002	0.006	0.018	0.97	0.004		8	0.001	0.002	0.001	0.002	0.002	0.001	0.001	0.99		6	4.32538e-101	4.29665e-67	5.84804e-23	6.85689e-10	2.30816e-24	1	2.13278e-12
85	Beryl	great northern	M	0.999	0.001		3	0.001	0.327	0.672		4	0	0.001	0.334	0.664	0.002		8	0	0.001	0.24	0.027	0.042	0.002	0.002	0.685		6	8.02918e-95	3.50522e-57	6.34343e-19	6.17245e-07	1.85236e-16	0.999999	3.0694e-16
86	Marquis	great northern	M	0.999	0.001		3	0.001	0.259	0.74		4	0	0	0.279	0.719	0.001		8	0	0	0.153	0.015	0.004	0.001	0.001	0.824		6	1.34542e-88	1.39399e-58	1.33796e-19	1.82896e-10	8.95842e-18	1	1.56344e-18
87	Sapphire	great northern	M	0.999	0.001		3	0.001	0.003	0.996		4	0	0	0.008	0.863	0.128		8	0	0	0.005	0.085	0.004	0.032	0.089	0.784		6	3.6294e-111	2.94671e-75	3.98184e-24	4.56915e-11	1.35463e-22	1	1.25944e-13
88	Midnight	black	M	0.999	0.001		2	0.001	0.998	0.001		3	0	0	0.995	0.001	0.003		3	0	0	0.987	0.001	0.001	0.002	0.005	0.004		3	4.30542e-100	1.08316e-68	1	6.23717e-31	3.21451e-14	1.68198e-20	2.23714e-21
89	Black Knight	black	M	1	0		2	0	0.998	0.001		3	0	0	0.997	0.001	0.001		3	0	0	0.994	0.001	0.001	0.001	0.001	0.001		3	9.62806e-102	1.58421e-72	1	4.99704e-31	2.03186e-13	4.66079e-22	2.17985e-21
90	Red Kloud	light red kidney	A	0.001	0.999		1	0.999	0.001	0.001		1	0.992	0.004	0.001	0.001	0.001		1	0.99	0.004	0.001	0.001	0.001	0.001	0.001	0.001		1	1	1.25383e-41	1.69811e-100	3.57874e-100	6.91376e-87	4.70024e-102	1.68619e-103
91	Wallace 773-V98	light red kidney	A	0.001	0.999		1	0.998	0.001	0.001		1	0.648	0.35	0.001	0.001	0.001		1	0.649	0.346	0	0.001	0.001	0.001	0.001	0.001		1	1	6.12272e-16	1.18299e-79	1.47945e-75	1.27574e-61	3.07564e-79	2.32194e-79
92	Red Kote	light red kidney	A	0.001	0.999		1	0.998	0.001	0.001		1	0.997	0.001	0.001	0.001	0.001		1	0.995	0.001	0.001	0.001	0.001	0.001	0.001	0.001		1	1	2.72617e-33	1.32958e-100	1.08552e-97	2.92445e-85	4.32823e-102	4.44126e-103
93	Shoshone	pinto	M	0.997	0.003		3	0.004	0.002	0.995		5	0.001	0.002	0.001	0.144	0.852		4	0.001	0.002	0.002	0.468	0.001	0.113	0.409	0.005		4	1.37469e-99	7.83625e-65	3.42734e-26	0.997541	2.07755e-25	0.00245755	1.44031e-06
94	Common Pinto	pinto	M	0.999	0.001		3	0.001	0.001	0.998		4	0	0	0.001	0.997	0.001		4	0	0	0.001	0.99	0.001	0.001	0.002	0.005		4	5.49372e-102	2.40274e-67	1.10313e-37	1	2.81251e-29	1.86468e-09	7.80737e-18
95	Kimberly	pinto	M	0.994	0.006		3	0.005	0.002	0.993		4	0.002	0.003	0.002	0.594	0.399		4	0.002	0.002	0.002	0.58	0.001	0.014	0.396	0.004		4	8.14979e-91	1.32979e-56	2.58232e-23	0.989226	5.77624e-22	0.0107735	5.60925e-09
96	Sawtooth	great northern	M	0.999	0.001		3	0.001	0.274	0.726		4	0	0.001	0.298	0.675	0.026		7	0	0	0.016	0.002	0.002	0.001	0.656	0.323		6	2.68568e-100	6.92498e-67	5.55168e-30	2.0766e-09	2.13628e-27	1	9.53558e-20
97	Labrador	green bean	A	0.005	0.995		1	0.985	0.011	0.003		2	0.006	0.992	0.001	0.001	0.001		2	0.006	0.986	0.001	0.001	0.003	0.001	0.001	0.001		2	9.5462e-36	1	4.27246e-66	1.97842e-64	7.42194e-51	1.79496e-65	2.28853e-66
98	UI-123	pinto	M	0.999	0.001		3	0.001	0.001	0.998		4	0	0	0.001	0.997	0.001		4	0	0	0.001	0.605	0.001	0.001	0.002	0.39		4	4.60489e-109	8.36274e-70	2.25288e-34	0.999993	1.39966e-25	7.31301e-06	2.95245e-17
99	UI-196	pinto	M	1	0		3	0	0.001	0.998		4	0	0	0.001	0.997	0.001		4	0	0	0.001	0.993	0.001	0.001	0.002	0.002		4	3.39804e-109	2.19405e-76	4.31453e-35	1	2.70196e-28	8.74965e-11	2.56798e-17
100	UI-906	black	M	0.999	0.001		2	0.001	0.998	0.001		3	0	0	0.996	0.001	0.002		3	0	0.001	0.992	0.001	0.002	0.002	0.001	0.001		3	3.59352e-97	1.03416e-68	1	1.58429e-29	4.50055e-09	5.7927e-23	1.99475e-19
101	UI-911	black	M	0.999	0.001		2	0.001	0.995	0.005		3	0	0.001	0.99	0.007	0.002		3	0.001	0.001	0.833	0.012	0.005	0.001	0.139	0.007		3	4.22208e-95	2.56004e-63	1	2.11305e-30	1.09257e-12	8.40273e-24	2.66595e-22
102	US-1140	great northern	M	1	0		3	0.001	0.005	0.995		4	0	0	0.011	0.983	0.005		4	0	0	0.005	0.706	0.001	0.004	0.26	0.022		4	6.01376e-110	1.89119e-71	1.1528e-27	0.99998	1.59596e-20	1.97149e-05	1.82425e-12
103	UI-59	great northern	M	0.999	0.001		3	0.001	0.002	0.997		4	0.001	0.001	0.002	0.995	0.001		8	0.001	0.001	0.003	0.334	0.002	0.001	0.002	0.656		4	1.75881e-103	2.56189e-65	1.41963e-32	0.97278	6.58062e-25	0.0272199	2.73101e-18
104	UI-111	pinto	M	1	0		3	0.001	0.001	0.998		4	0	0	0.006	0.954	0.039		4	0	0	0.006	0.962	0.001	0.028	0.001	0.002		4	3.15609e-102	4.61242e-66	2.07488e-33	1	7.47519e-25	8.21263e-13	4.81598e-15
105	UI-114	pinto	M	0.999	0.001		3	0.001	0.001	0.999		4	0	0	0.001	0.997	0.001		4	0	0	0.001	0.993	0.001	0.001	0.001	0.002		4	3.25616e-100	2.07109e-66	4.32041e-37	1	7.80489e-29	3.90788e-10	2.2944e-16
106	UI-425	great northern	M	0.999	0.001		3	0.001	0.004	0.995		4	0	0	0.011	0.983	0.005		4	0	0	0.004	0.729	0.001	0.005	0.241	0.018		4	3.87756e-107	1.90469e-68	3.67279e-26	0.99999	1.05947e-18	1.00951e-05	4.01208e-11
107	GN#1Sel27	great northern	M	0.999	0.001		3	0.001	0.001	0.998		4	0	0	0.001	0.996	0.002		8	0	0	0.001	0.001	0.001	0.001	0.001	0.995		6	1.57984e-112	4.84796e-77	4.13833e-29	1.41674e-10	2.02168e-29	1	2.28734e-17
108	GN Harris	great northern	M	0.999	0.001		3	0.001	0.001	0.998		4	0.002	0.001	0.001	0.965	0.032		8	0.001	0.001	0.001	0.186	0.001	0.051	0.002	0.757		6	2.11832e-107	4.09475e-76	2.01958e-33	1.05209e-06	1.60302e-31	0.999999	3.7138e-15
109	GN Star	great northern	M	0.999	0.001		3	0.001	0.001	0.998		4	0	0	0.001	0.997	0.001		8	0	0	0.001	0.002	0.001	0.001	0.001	0.994		6	1.76935e-110	3.68636e-74	8.02115e-28	1.15076e-09	1.09923e-27	1	1.154e-16
110	Tara	great northern	M	0.999	0.001		3	0.001	0.003	0.996		4	0	0	0.002	0.995	0.003		8	0	0	0.002	0.002	0.003	0.001	0.035	0.955		6	5.73868e-110	4.11981e-76	4.06559e-29	6.15411e-11	1.01595e-25	1	2.793e-17
111	Starlight	great northern	M	0.998	0.002		3	0.002	0.331	0.667		4	0.004	0.001	0.356	0.594	0.046		7	0.001	0.001	0.022	0.003	0.004	0.002	0.747	0.22		6	2.79405e-90	2.4589e-58	6.80332e-23	3.05183e-07	2.83481e-22	1	4.5745e-14
112	Emerson	great northern	M	0.999	0.001		3	0.001	0.005	0.995		4	0	0.001	0.013	0.971	0.015		8	0	0.001	0.002	0.312	0.02	0.018	0.1	0.546		6	1.99011e-99	6.57357e-61	7.86846e-26	0.000369294	4.96259e-19	0.999631	1.7537e-11
113	Weihing	great northern	M	0.999	0.001		3	0.001	0.324	0.676		4	0	0.001	0.342	0.637	0.02		7	0	0	0.022	0.004	0.001	0.002	0.803	0.167		6	6.78804e-104	6.84984e-72	3.9784e-23	6.44112e-11	3.85173e-24	1	1.61881e-15
114	Chase	pinto	M	1	0		3	0.001	0.319	0.68		4	0	0	0.317	0.681	0.002		8	0	0	0.242	0.037	0.002	0.001	0.219	0.499		6	1.10127e-96	1.31972e-65	9.96264e-19	8.41119e-08	1.85466e-22	1	2.01658e-15
115	JM-24	great northern	M	0.999	0.001		2	0.001	0.706	0.293		3	0	0	0.707	0.29	0.002		3	0	0	0.467	0.001	0.075	0.002	0.056	0.397		6	1.89508e-95	8.03754e-61	8.77317e-07	6.33059e-10	2.46712e-08	0.999999	9.70495e-11
116	Quincy	pinto	M	0.925	0.075		3	0.071	0.055	0.874		4	0.064	0.001	0.104	0.823	0.008		4	0.059	0.002	0.117	0.807	0.001	0.005	0.002	0.007		4	5.10703e-91	6.51306e-64	2.03086e-25	1	4.49742e-18	3.91037e-10	1.20677e-11
117	Burke	pinto	M	0.998	0.002		3	0.001	0.001	0.998		5	0.001	0	0.001	0.479	0.519		4	0.001	0	0.001	0.517	0.001	0.472	0.001	0.006		4	2.21766e-95	2.51414e-72	2.083e-31	1	2.44593e-24	4.98628e-10	2.85904e-07
118	JM-126	pinto	M	0.963	0.037		3	0.038	0.001	0.961		4	0.013	0.031	0.001	0.953	0.002		4	0.007	0.046	0.001	0.937	0.001	0.002	0.002	0.005		4	2.03162e-84	2.73002e-49	4.13232e-29	1	3.23131e-21	1.0408e-07	2.41113e-13
119	Nodak	pinto	M	0.999	0.001		3	0.004	0.005	0.991		4	0.002	0.004	0.003	0.99	0.001		4	0.002	0.003	0.001	0.973	0.016	0.001	0.002	0.001		4	3.00204e-93	8.23351e-63	4.62513e-27	1	7.35415e-17	7.18933e-10	5.58214e-15
120	Holberg	pinto	M	1	0		3	0	0.001	0.999		4	0	0	0.001	0.997	0.001		4	0	0	0.001	0.994	0.001	0.001	0.001	0.002		4	2.09426e-105	5.08957e-71	1.12299e-35	1	1.24917e-27	2.31038e-12	4.71326e-16
121	Othello	pinto	M	0.999	0.001		3	0.001	0.001	0.998		4	0	0.001	0.001	0.997	0.001		4	0	0.001	0.001	0.985	0.001	0.002	0.001	0.009		4	3.47676e-104	5.95064e-69	6.60599e-30	1	1.81233e-21	2.05439e-08	1.81913e-14
122	NW590	pinto	M	1	0		3	0.001	0.006	0.994		4	0	0	0.003	0.995	0.001		4	0	0	0.002	0.99	0.005	0.001	0.001	0.001		4	3.50075e-93	7.19557e-60	1.36738e-30	1	5.1837e-22	1.7279e-14	8.23254e-18
123	NW-410	pinto	M	0.999	0.001		3	0.001	0.001	0.998		4	0	0	0.001	0.997	0.001		4	0	0	0.001	0.993	0.001	0.001	0.002	0.002		4	7.66555e-99	6.05817e-65	1.0456e-28	1	1.62296e-22	2.53429e-11	2.05612e-16
124	PT7-2	pinto	M	0.923	0.077		3	0.072	0.059	0.868		4	0.065	0.001	0.09	0.651	0.193		4	0.061	0.001	0.135	0.691	0.002	0.086	0.007	0.018		4	3.58942e-90	3.36849e-61	5.19463e-23	1	3.18438e-16	9.29142e-08	2.8651e-09
125	USPT-CBB-1	pinto	M	0.989	0.011		3	0.008	0.002	0.99		5	0.003	0.004	0.001	0.439	0.553		4	0.003	0.004	0.001	0.526	0.003	0.449	0.003	0.011		7	1.39453e-101	7.74603e-65	3.24702e-27	2.74453e-06	1.01282e-18	2.52738e-08	0.999997
126	Kamiakin	light red kidney	A	0.003	0.997		1	0.992	0.004	0.004		1	0.978	0.002	0.007	0.005	0.008		1	0.968	0.001	0.004	0.002	0.002	0.007	0.003	0.013		1	1	1.79353e-35	3.52536e-96	1.00208e-94	8.45609e-82	1.20157e-96	1.09641e-95
127	USDK-CBB-15	dark red kidney	M	0.964	0.036		3	0.03	0.007	0.963		4	0.011	0.011	0.004	0.973	0.002		4	0.013	0.009	0.001	0.906	0.021	0.002	0.033	0.016		4	9.80377e-77	5.72475e-44	2.08105e-27	1	1.68326e-14	3.30154e-07	7.70581e-11
128	Fiero	dark red kidney	A	0.002	0.998		1	0.995	0.002	0.003		1	0.995	0.001	0.001	0.002	0.001		1	0.991	0.001	0.001	0.002	0.001	0.001	0.001	0.002		1	1	3.7132e-31	3.52525e-90	6.17533e-90	1.96319e-77	5.88653e-93	2.33361e-90
129	Kardinal	light red kidney	A	0	1		1	0.999	0	0.001		1	0.997	0.002	0	0	0		1	0.995	0.002	0	0	0	0.001	0	0.001		1	1	6.73786e-33	4.79141e-103	6.10839e-104	7.33138e-88	4.08286e-105	9.61819e-105
130	Blush	light red kidney	A	0.001	0.999		1	0.999	0.001	0.001		1	0.996	0.002	0	0	0.001		1	0.994	0.003	0	0	0	0.001	0.001	0.001		1	1	8.82755e-29	9.2174e-94	1.67871e-92	3.45874e-78	9.88699e-95	1.45222e-94
131	Silver Cloud	white kidney	A	0.001	0.999		1	0.999	0.001	0.001		1	0.997	0.002	0.001	0.001	0.001		1	0.995	0.002	0	0.001	0.001	0.001	0.001	0.001		1	1	3.723e-33	1.50816e-97	1.35437e-94	1.32588e-81	1.67431e-96	6.55439e-97
132	Maverick	pinto	M	0.999	0.001		3	0.001	0.002	0.998		5	0	0.001	0.001	0.237	0.761		6	0	0.001	0.001	0.236	0.002	0.751	0.001	0.009		7	1.91759e-100	7.99651e-63	2.36807e-25	1.38317e-09	4.11717e-21	1.95326e-13	1
133	Lariat	pinto	M	0.99	0.01		3	0.009	0.047	0.944		5	0.002	0.001	0.017	0.066	0.913		6	0.002	0.001	0.011	0.174	0.004	0.801	0.002	0.004		7	9.08381e-101	1.26515e-68	2.84369e-22	7.14302e-10	3.34189e-15	2.45225e-14	1
134	Stampede	pinto	M	0.999	0.001		3	0.001	0.008	0.991		5	0	0	0.002	0.005	0.993		6	0	0	0.001	0.123	0.006	0.821	0.025	0.023		7	9.66333e-103	4.30054e-66	2.9112e-28	2.75432e-11	1.67109e-19	9.55889e-13	1
135	ND-307	pinto	M	0.999	0.001		3	0.001	0.031	0.968		5	0	0.001	0.004	0.033	0.961		6	0	0.001	0.001	0.018	0.004	0.927	0.005	0.043		7	2.70232e-106	7.20595e-64	2.10365e-24	7.83193e-13	7.9181e-20	1.16358e-15	1
136	Frontier	pinto	M	0.998	0.002		3	0.001	0.007	0.992		5	0	0	0.002	0.024	0.973		6	0	0	0.001	0.026	0.003	0.954	0.011	0.004		7	3.76871e-86	6.69547e-66	2.67134e-27	1.43701e-11	3.24546e-21	6.3296e-15	1
137	Norstar	navy	M	0.998	0.002		2	0.001	0.997	0.002		3	0.001	0.001	0.995	0.002	0.002		5	0	0.001	0.424	0.002	0.569	0.002	0.001	0.001		5	7.74592e-90	6.00651e-61	3.73188e-10	1.30723e-21	1	5.27756e-25	2.47308e-18
138	Avalanche	navy	M	1	0		2	0.001	0.994	0.006		3	0	0	0.991	0.007	0.002		3	0	0	0.695	0.047	0.228	0.001	0.012	0.016		3	3.57886e-85	6.36063e-60	0.870407	2.60127e-20	0.129593	2.21307e-15	4.77016e-22
139	Eclipse	black	M	0.999	0.001		2	0.001	0.998	0.001		3	0	0	0.996	0.001	0.002		3	0	0	0.953	0.001	0.022	0.022	0.001	0.001		3	2.49088e-109	2.18571e-77	1	6.37275e-31	3.51284e-11	1.48345e-23	1.14882e-19
140	Hatton	pinto	M	0.999	0.001		3	0.001	0.022	0.977		4	0	0.001	0.016	0.982	0.001		4	0	0.001	0.011	0.978	0.002	0.001	0.001	0.005		4	1.65478e-99	3.11885e-64	2.48614e-31	1	1.73999e-22	6.78704e-12	6.59606e-14
141	Crestwood	navy	M	0.999	0.001		2	0.001	0.987	0.012		3	0	0	0.945	0.001	0.053		3	0	0	0.501	0.001	0.438	0.053	0.004	0.002		5	1.77808e-87	1.38989e-57	1.62145e-10	2.45341e-20	1	9.09055e-16	8.97241e-15
142	Reliant	navy	M	0.999	0.001		2	0.001	0.998	0.002		3	0	0.001	0.996	0.002	0.001		3	0	0	0.525	0.002	0.469	0.001	0.001	0.001		5	3.66517e-86	6.95699e-53	1.21307e-13	9.35282e-23	1	5.63625e-23	3.8312e-23
143	Vista	navy	M	0.999	0.001		2	0.001	0.997	0.002		3	0	0	0.996	0.002	0.001		3	0	0	0.529	0.002	0.465	0.001	0.001	0.001		5	5.58177e-86	2.40724e-53	1.95751e-13	1.16747e-21	1	2.66799e-23	3.01474e-21
144	Envoy	navy	M	0.998	0.002		2	0.001	0.989	0.01		3	0.001	0.001	0.98	0.008	0.01		5	0	0.001	0.014	0.001	0.952	0.03	0.002	0.001		5	5.98405e-90	1.02547e-60	2.52094e-15	2.51631e-29	1	3.82399e-30	4.73757e-22
145	Blackjack	black	M	0.997	0.003		2	0.002	0.994	0.004		3	0.001	0.003	0.991	0.004	0.001		3	0.001	0.004	0.963	0.022	0.005	0.004	0.002	0.001		3	3.33195e-93	3.76247e-64	1	2.27583e-32	3.31697e-11	1.14788e-25	9.04066e-26
146	Gemini	great northern	M	0.999	0.001		3	0.001	0.026	0.974		4	0	0	0.021	0.975	0.003		4	0	0	0.032	0.588	0.003	0.002	0.047	0.327		6	2.31715e-92	1.53685e-60	2.44697e-19	0.00109715	2.00898e-17	0.998903	4.91939e-14
147	Orion	great northern	M	0.998	0.002		3	0.002	0.226	0.772		5	0.001	0.001	0.199	0.018	0.782		6	0.001	0.001	0.16	0.002	0.001	0.535	0.005	0.295		6	5.01782e-84	6.41071e-57	1.05392e-16	2.73619e-06	1.33807e-16	0.999759	0.000238375
148	CDRK	dark red kidney	A	0	1		1	0.999	0.001	0		1	0.997	0.002	0	0	0		1	0.996	0.002	0	0	0	0	0	0		1	1	1.18936e-45	8.53054e-104	9.45508e-107	4.71212e-89	2.67898e-108	4.63349e-111
149	UC Nichols	dark red kidney	A	0	1		1	0.999	0	0		1	0.998	0.001	0	0	0		1	0.997	0.001	0	0	0	0	0	0		1	1	2.67437e-39	5.16604e-106	3.93998e-105	6.06793e-91	1.57059e-109	3.003e-109
150	UC Linden	light red kidney	A	0.001	0.999		1	0.999	0.001	0.001		1	0.997	0.001	0.001	0.001	0.001		1	0.996	0.001	0	0	0.001	0	0.001	0.001		1	1	1.0867e-34	3.38298e-103	3.37563e-103	2.41193e-88	4.89678e-105	1.99335e-105
151	UC Red Kidney	light red kidney	A	0	1		1	0.999	0	0		1	0.996	0.003	0	0	0		1	0.995	0.003	0	0	0	0	0	0		1	1	1.19961e-36	1.85723e-103	1.55298e-104	7.62432e-88	7.21758e-107	1.71328e-106
152	UC White Kidney	light red kidney	A	0	1		1	0.999	0	0		1	0.978	0.021	0.001	0.001	0		1	0.972	0.025	0.001	0	0	0	0.001	0.001		1	1	2.30365e-34	1.75669e-100	1.64624e-101	1.01195e-85	1.34433e-103	3.68415e-103
153	Max	pinto	M	0.999	0.001		3	0.001	0.001	0.998		4	0	0	0.001	0.997	0.001		4	0	0.001	0.001	0.992	0.001	0.001	0.001	0.003		4	2.89425e-96	8.75051e-65	6.30499e-29	1	6.11466e-23	1.19377e-09	2.69425e-18
154	Jackpot	pinto	M	0.994	0.006		3	0.003	0.001	0.995		4	0.001	0.001	0.002	0.993	0.004		4	0.002	0.001	0.001	0.973	0.002	0.002	0.001	0.018		4	1.77071e-90	5.45619e-56	1.1776e-31	1	5.24195e-23	1.79669e-09	3.24268e-14
155	Gala	pinto	M	0.999	0.001		3	0.001	0.001	0.998		4	0	0	0.001	0.997	0.001		4	0	0	0.001	0.994	0.001	0.001	0.001	0.002		4	5.44504e-99	8.48428e-66	3.26239e-34	1	9.02887e-26	6.27365e-12	2.57288e-16
156	Sequoia	pinto	M	0.999	0.001		3	0.001	0.007	0.992		4	0	0	0.051	0.905	0.044		4	0	0	0.007	0.621	0.038	0.026	0.002	0.305		4	2.33425e-89	1.00901e-56	3.52551e-25	0.999903	3.08772e-18	8.36845e-05	1.33422e-05
157	Apache	pinto	M	0.999	0.001		3	0.001	0.002	0.998		4	0	0	0.001	0.996	0.001		4	0	0	0.001	0.773	0.002	0.002	0.002	0.22		4	3.0669e-95	5.89203e-65	7.10637e-30	1	3.75448e-22	1.2519e-07	3.91927e-12
158	Fiesta	pinto	M	0.994	0.006		3	0.004	0.001	0.995		4	0.003	0.001	0.001	0.993	0.002		4	0.002	0.001	0.001	0.987	0.001	0.002	0.002	0.004		4	1.19973e-99	1.19245e-67	1.44639e-28	1	2.87429e-22	4.34879e-08	2.00166e-09
159	Bighorn	great northern	M	0.991	0.009		3	0.007	0.16	0.833		4	0.001	0.014	0.155	0.606	0.225		7	0	0.003	0.008	0.265	0.001	0.002	0.694	0.027		4	1.60853e-91	7.22114e-59	7.34694e-27	0.999563	5.25572e-23	0.000437143	1.30873e-15
160	Buster	pinto	M	0.978	0.022		3	0.029	0.024	0.947		5	0.001	0.001	0.001	0.001	0.997		6	0.004	0.003	0.001	0.001	0.002	0.983	0.005	0.001		7	5.37065e-101	1.67264e-72	1.32124e-28	2.23942e-14	1.60549e-21	5.05996e-17	1
161	Medicine Hat	pinto	M	0.999	0.001		3	0.001	0.002	0.997		5	0	0	0.001	0.017	0.981		6	0	0	0.001	0.071	0.001	0.921	0.002	0.003		7	1.90938e-108	6.34116e-74	1.58842e-23	3.30226e-06	1.0034e-20	8.45619e-11	0.999997
162	Windbreaker	pinto	M	0.998	0.002		3	0.001	0.004	0.994		5	0	0.001	0.001	0.001	0.997		6	0	0	0.001	0.001	0.001	0.994	0.001	0.001		7	1.24679e-93	8.98411e-67	1.96489e-30	1.33608e-14	4.96242e-28	4.56255e-18	1
163	Mariah	pinto	M	0.999	0.001		3	0.001	0.198	0.802		5	0	0.001	0.011	0.005	0.983		6	0	0	0.002	0.006	0.031	0.957	0.001	0.002		7	9.21109e-112	5.1209e-72	8.87182e-24	6.87527e-17	2.46095e-18	1.11834e-18	1
164	Albion	navy	M	0.902	0.098		2	0.016	0.894	0.089		3	0.009	0.02	0.853	0.115	0.003		5	0.001	0.001	0.002	0.005	0.981	0.002	0.001	0.008		5	1.51184e-68	7.17451e-41	8.66495e-22	9.1023e-28	1	2.12043e-30	2.74761e-22
165	Avanti	navy	M	0.999	0.001		2	0.001	0.996	0.003		3	0	0.001	0.995	0.003	0.002		5	0	0	0.101	0.001	0.894	0.001	0.001	0.001		5	3.56445e-88	1.70586e-57	3.31548e-17	1.70056e-31	1	3.03053e-30	9.16685e-30
166	Midland	navy	M	0.932	0.068		2	0.003	0.994	0.003		3	0.002	0.012	0.982	0.003	0.002		5	0	0.001	0.001	0.001	0.995	0.001	0.001	0.001		5	2.23523e-82	3.64075e-54	4.28381e-15	1.10662e-30	1	1.95257e-30	9.61311e-25
167	Black Velvet	black	M	0.994	0.006		2	0.001	0.998	0.001		3	0.001	0.001	0.991	0.001	0.007		3	0.003	0.011	0.978	0.001	0.003	0.002	0.002	0.001		3	4.14329e-101	3.58398e-70	1	5.75343e-34	6.09528e-15	3.03421e-25	2.03368e-21
168	Pink Panther	light red kidney	A	0.001	0.999		1	0.997	0.002	0.001		1	0.997	0.001	0.002	0	0		1	0.995	0.001	0.002	0	0.001	0	0.001	0		1	1	3.02283e-43	4.81247e-102	1.87444e-103	7.4001e-87	4.59529e-105	2.46128e-105
169	Drake	dark red kidney	A	0.001	0.999		1	0.998	0.001	0.001		1	0.996	0.001	0.001	0.001	0.001		1	0.993	0.001	0.001	0.001	0.001	0.001	0.001	0.001		1	1	5.07366e-44	3.78711e-101	4.72661e-103	3.31309e-87	9.89399e-107	4.43829e-106
170	Lark	light red kidney	A	0.001	0.999		1	0.999	0	0.001		1	0.998	0.001	0	0	0		1	0.997	0.001	0	0	0	0	0	0		1	1	4.34861e-46	5.29716e-107	4.25526e-105	3.65842e-92	1.32399e-107	2.35633e-107
171	McHale	navy	M	0.983	0.017		2	0.002	0.996	0.002		3	0.002	0.001	0.995	0.001	0.001		5	0.001	0	0.31	0.001	0.684	0.001	0.001	0.001		5	4.77574e-87	4.07306e-55	1.17462e-17	1.50325e-28	1	1.64229e-27	4.2088e-23
172	Benton	green bean	A	0.004	0.996		1	0.99	0.006	0.003		2	0.002	0.996	0.001	0.001	0.001		2	0.001	0.994	0.001	0.001	0.001	0.001	0.001	0.001		2	1.67382e-41	1	1.5609e-71	4.57682e-68	8.83906e-57	2.21328e-70	1.53474e-71
173	Bronco	green bean	A	0.002	0.998		1	0.997	0.001	0.002		2	0.001	0.998	0	0.001	0		2	0.001	0.996	0	0	0	0	0	0.001		2	1.40159e-41	1	3.40797e-85	2.69015e-78	2.21876e-69	1.23397e-81	3.38255e-80
174	Contender	green bean	A	0.008	0.992		1	0.993	0.005	0.002		2	0.346	0.652	0.001	0.001	0.001		2	0.34	0.655	0.001	0.001	0.001	0.001	0.001	0.001		2	0.000214442	0.999786	2.77586e-64	8.36142e-63	1.82424e-48	6.16766e-65	6.75088e-68
175	Corbette Rufugee	green bean	A	0.23	0.77		1	0.776	0.012	0.212		2	0.192	0.617	0.005	0.18	0.005		2	0.188	0.611	0.002	0.164	0.018	0.002	0.012	0.004		2	4.22138e-28	1	2.03973e-46	3.494e-44	2.33008e-34	5.43732e-50	2.03381e-48
176	Dutch Double White	green bean	M	0.642	0.358		3	0.383	0.05	0.568		4	0.015	0.426	0.06	0.479	0.02		5	0.112	0.25	0.001	0.029	0.338	0.002	0.002	0.265		5	2.26854e-56	3.13087e-34	5.66588e-12	3.92842e-12	1	1.3972e-08	1.07066e-07
177	Esquire	green bean	A	0.49	0.51		1	0.523	0.468	0.009		2	0.001	0.62	0.375	0.002	0.003		2	0.001	0.559	0.001	0.001	0.432	0.002	0.003	0.002		2	4.11525e-40	1	3.08706e-48	2.28029e-44	6.62355e-32	2.15643e-45	2.52782e-47
178	EZ Pick	green bean	A	0.448	0.552		1	0.592	0.399	0.009		2	0.001	0.695	0.301	0.001	0.002		2	0.001	0.672	0.007	0.001	0.315	0.002	0.001	0.001		2	1.85814e-45	1	2.30584e-53	1.03908e-52	2.07182e-39	3.06003e-52	3.79964e-51
179	Gallatin 50	green bean	A	0.001	0.999		1	0.998	0.001	0.001		2	0.001	0.997	0	0	0		2	0.001	0.996	0	0	0	0	0	0		2	5.27065e-37	1	1.72063e-81	3.28886e-80	3.63855e-67	5.38469e-83	2.14052e-83
180	Goldmine	green bean	A	0.002	0.998		1	0.996	0.002	0.001		2	0.001	0.998	0.001	0	0		2	0.001	0.996	0.001	0	0.001	0	0	0		2	1.44057e-37	1	1.07619e-74	5.32126e-71	1.07181e-60	4.4813e-74	3.31735e-75
181	Hystyle	green bean	A	0.002	0.998		1	0.996	0.001	0.003		2	0.002	0.997	0	0	0		2	0.002	0.995	0	0	0.001	0	0	0.001		2	1.52858e-38	1	3.62054e-77	7.87622e-71	1.05015e-60	1.58978e-73	3.89986e-75
182	Jade	green bean	A	0.202	0.798		1	0.801	0.194	0.004		2	0.001	0.956	0.033	0.002	0.008		2	0.001	0.914	0.006	0.002	0.067	0.004	0.005	0.001		2	5.1271e-47	1	6.41927e-59	1.43363e-57	3.65357e-44	2.53537e-58	4.0529e-59
183	Landreth's Stringless Green Pod	green bean	A	0.001	0.999		1	0.997	0.002	0.001		1	0.502	0.497	0.001	0	0		2	0.498	0.499	0.001	0	0	0	0	0		1	1	1.07506e-16	9.86378e-86	7.6931e-88	8.0812e-73	3.69503e-89	7.56904e-90
184	Masai	green bean	A	0.213	0.787		1	0.777	0.01	0.213		2	0.002	0.944	0.011	0.041	0.002		2	0.002	0.851	0.001	0.012	0.132	0.001	0.001	0.001		2	2.25334e-32	1	1.75601e-73	4.31211e-67	1.0838e-56	1.91282e-69	1.43286e-69
185	Oregon 91G	green bean	A	0.379	0.621		1	0.629	0.326	0.045		2	0.001	0.782	0.202	0.007	0.009		2	0.001	0.707	0.002	0.002	0.255	0.001	0.03	0.002		2	1.82722e-44	1	7.2645e-62	1.31464e-50	9.95496e-46	2.67929e-52	4.08307e-56
186	Redon	green bean	A	0.287	0.713		1	0.713	0.019	0.269		2	0.001	0.927	0.009	0.06	0.003		2	0.001	0.831	0.001	0.012	0.143	0.002	0.001	0.009		2	2.37735e-33	1	3.3589e-59	5.32826e-53	8.42021e-44	5.74411e-53	9.44689e-54
187	Roma II	green bean	A	0.002	0.998		1	0.995	0.003	0.002		1	0.529	0.467	0.001	0.001	0.002		1	0.54	0.451	0.001	0.001	0.002	0.002	0.002	0.001		1	1	1.87609e-18	1.17295e-73	1.50835e-70	5.15851e-60	7.08041e-73	6.30255e-75
188	Strike	green bean	A	0.001	0.999		1	0.996	0.001	0.003		2	0.001	0.998	0	0	0.001		2	0.001	0.996	0	0	0	0.001	0	0.001		2	1.02309e-39	1	9.68477e-84	7.75793e-77	2.21258e-67	2.89541e-80	1.17378e-77
189	Tendercrop	green bean	A	0.001	0.999		1	0.998	0.001	0.001		2	0.001	0.998	0	0	0		2	0.001	0.997	0	0	0	0	0	0		2	2.8691e-39	1	2.18158e-84	6.06689e-83	5.23654e-70	1.28317e-85	2.58241e-86
190	US #5 Refugee	green bean	A	0.248	0.752		1	0.745	0.002	0.253		2	0.237	0.555	0.001	0.193	0.013		2	0.235	0.551	0.001	0.178	0.005	0.002	0.017	0.012		2	9.37181e-30	1	2.14633e-48	2.51263e-43	8.55367e-36	3.54109e-49	5.07746e-47
191	Lassen	white kidney	A	0.001	0.999		1	0.999	0	0.001		1	0.998	0.001	0	0.001	0		1	0.996	0.001	0	0.001	0	0	0	0.001		1	1	8.09825e-45	2.99066e-103	5.1386e-102	1.39887e-88	5.17042e-105	7.53572e-105
192	Red Kanner	light red kidney	A	0.003	0.997		1	0.993	0.002	0.005		1	0.886	0.029	0.003	0.075	0.007		1	0.891	0.016	0.002	0.034	0.001	0.003	0.016	0.037		1	1	1.05915e-23	2.24236e-83	7.10818e-79	1.88375e-69	8.94183e-84	2.21319e-85
193	Coyne	great northern	M	0.973	0.027		3	0.028	0.351	0.621		4	0.01	0.036	0.354	0.535	0.065		7	0.002	0.002	0.01	0.003	0.001	0.001	0.914	0.067		6	4.00171e-92	2.71092e-64	1.69015e-23	3.09086e-10	2.93414e-25	1	8.65838e-17
194	Royal Red	dark red kidney	A	0.001	0.999		1	0.998	0.001	0.002		1	0.997	0.001	0.001	0.001	0.001		1	0.993	0.001	0	0.001	0	0.001	0.002	0.001		1	1	3.70053e-41	3.95602e-102	7.47683e-99	5.47036e-87	6.117e-103	7.36456e-104
195	CELRK	light red kidney	A	0	1		1	0.999	0	0		1	0.998	0.001	0	0	0		1	0.997	0.001	0	0	0	0	0	0		1	1	1.53863e-42	1.69154e-106	9.97988e-107	2.90199e-90	4.85285e-110	2.59186e-109
1Assigned gene pool by STRUCTURE with K=2 setting. A: Andean; M: Mesoamerican.
