# Supplementary material for: Evolution of SSR diversity from wild types to U.S. advanced cultivars in the Andean and Mesoamerican domestications of common bean (Phaseolus vulgaris)
Source: PLoS One. 2019 Jan 31;14(1):e0211342. doi: 10.1371/journal.pone.0211342 (PMC6354994; doi:10.1371/journal.pone.0211342)
Supplement: S4 Table — (XLSX) [file pone.0211342.s004.xlsx]

## Sheet: Sheet1
S4 Table. Kwak and Gepts [7] dataset with DAPC membership coefficient.
Label	Gene pool1	DAPC cluster	STRUCTURE group2	Non- hybrid3	G number	PI number	Synonyms	Common names	Type of material4	Growth Habit5	Seed color(s)	100 seed weight (g)	Country	Department	County	Altitude (masl)	Latitude (decimal)	Longitude (decimal)
1	A	8	K4		G20				D	D	Yellow	33	United States	California	Covelo
2	A	11	K2		G111			Huasca Huallaga Colorado	D	I	Red, Cream	66.8	Peru	Huanuco	Leoncio Prado		-2.6667	-75.6833
3	A	5	K8	**	G122	PI163120	KOELZ 8477	Jatu Rong	D	D	Cream, Red	29	India	Punjab	Kulu		31.9667	77.1167
4	A	5	K8	**	G128	PI163566	WARE & MANNING 1012	Frijol Riñon	D	D	Red	43	Guatemala	Guatemala	San Pedro Sacatepequez		14.6833	-90.65
5	A	5	K8	**	G738			Piligue	D	D	Red	43	Guatemala	Chimaltenango	Tecpan Guatemala	2286	14.7667	-91
6	M	6	K6	**	G750	PI190073		Kupal	D	D	Black	12	Guatemala	Huehuetenango	Soloma	1152	15.3333	-91.4667
7	M	6	K6	**	G1265	PI201493	GILLY & HDEZ.X. 7113		D	D	Black	17	Mexico	Oaxaca	Oaxaca	1700	17.05	-96.7167
8	A	8	K8	**	G1318	PI207240	MEXICO 20		D	D	Red, Cream	50	Mexico	Mexico	Toluca	2675	19.2833	-99.6667
9	A	1	K8	**	G1326	PI207300	MEXICO 182	Canario	D	D	Yellow	37	Mexico	Guanajuato	Silao	1777	20.9333	-101.433
10	M	6	K6	**	G1344				D	I	Red	20	Nicaragua
11	M	6	K6	**	G1459	PI268110		Jamapa	D	I	Black	18	Mexico	Veracruz	Paso De Ovejas		19.2833	-96.4333
12	M	7	K9	**	G1764	PI309712	GENTRY 21057	Apetito	D	I	Yellow	52	Mexico	Mexico	Toluca	2675	19.2833	-99.6667
13	M	6	K9		G1796			Cejita	D	I	Yellow	37	Mexico	Jalisco	Tepatitlan De Morelos		20.8167	-102.733
14	M	6	K6	**	G1975	PI310699	GENTRY 20922		D	D	Black	16	Guatemala	Jalapa	Jalapa	1311	14.6333	-89.9833
15	A	1	K8	**	G2017	PI310755	GENTRY 21373		D	D	White	37	Guatemala	Sacatepequez	Antigua Guatemala	1524	14.5667	-90.7333
16	A	1	K8	**	G2182			S-267-N	D	D	Red	29	El Salvador	Cuscatlan	Tenancingo		13.8333	-88.9833
17	M	9	K9	**	G2400	PI312090	GENTRY 21953	Mantequilla	D	I	Yellow	40	Mexico	Sonora	Alamos		27.3333	-108.85
18	A	5	K8	*	G2449	PI313272	CHIAPAS 145 X-9018	Barreton	D	D	Black, Brown	47	Mexico	Chiapas	La Trinitaria	1604	16.1167	-92.05
19	M	9	K9	**	G2467	PI313323		Palacio Bayo	D	D	Pink	33	Mexico	Guanajuato	Salamanca	1722	20.5667	-101.2
20	A	1	K8	**	G2468	PI313324		Canario	D	D	Yellow	40	Mexico	Guanajuato	Valle Santiago	1780	20.4	-101.183
21	A	1	K8	**	G2480	PI313394	JALISCO 68	Ejote	D	D	Yellow	39	Mexico	Jalisco	Zacoalco De Torres		20.25	-103.55
22	M	6	K6		G2511	PI313590	BOYACA 22	Sangileño	D	I	Black, Cream	16	Colombia	Boyaca	Coper	1000	5.4667	-74.0667
23	M	6	K6	**	G2525	PI313624	MAGDALENA 3	Cachaco	D	I	Cream	28	Colombia	Magdalena	Manaure	1650	10.4	-73.0333
24	A	1	K4		G2553	PI313667	ECUADOR 71	Cargamanto	D	D	Cream, Red	36	Ecuador	Pichincha	Quito	2380	-0.1	-78.35
25	A	11	K7		G2563	PI313678	ECUADOR 200	Poroto Huancabamba	D	D	Pink, Red	37	Ecuador	Loja	Loja		-4.25	-79.25
26	A	8	K2		G2574	PI313694	ECUADOR 319	Parado	D	D	Cream, Red	36	Ecuador	Azuay	Santa Isabel		-3.2667	-79.3167
27	A	8	K8	**	G2590	PI313716	MEXICO 36	Negro	D	D	Black	25	Mexico	Puebla	Oriental		19.4167	-97.6
28	M	7	K9		G2618	PI313755	MEXICO 168	Bayo Gordo	D	I	Cream	31	Mexico	Guanajuato	San Miguel Allende	1852	20.95	-100.75
29	A	11	K2	**	G2686	PI313843	PERU 23	Ashpa Frijol	D	D	Purple	42	Peru	Loreto	Coronel Portillo		-8.3833	-74.5333
30	A	8	K8		G2720	PI313850		Panamito	D	D	Pink, Red	46	Peru	Moquegua	General Sanchez Cerro		-16.5	-70.6667
31	M	7	K9		G2858	PI319665	GENTRY 22220	Maharagi Soja , Zacatecano	D	I	Cream, Brown	30	Mexico	Jalisco	Cd Guzman	1524	19.7	-103.483
32	M	6	K6	**	G2963			Cerezo 7 Caldos	D	D	Black	18	Guatemala	Jutiapa	Moyuta		14.0333	-90.0833
33	A	5	K8	**	G2986			047	D	D	Red	28	Guatemala	Santa Rosa	Las Marias		14.2	-90.1
34	A	5	K8	**	G3041			Blanco	D	D	Purple	35	Guatemala	Baja Verapaz	Salama	1000	15.1	-90.2667
35	A	5	K8	**	G3157			Papa, Riñon	D	D	Purple	50	Guatemala	Santa Rosa	Casillas		14.4167	-90.25
36	M	6	K6		G3184			Rabia De Gato Media Guia	D	I	Black	24.6	Guatemala	Chiquimula	Ipala		14.6167	-89.6167
37	M	7	K9		G3273		AGUASCALIENTES 74-B	Morado De Aguascalientes	D	I	Pink	30	Mexico	Aguascalientes	Aguascalientes	1979	21.8833	-102.3
38	M	7	K9	**	G3290		AGUASCALIENTES 88	Flor De Mayo	D	I	Cream, Pink	34.5	Mexico	Aguascalientes	Aguascalientes	1979	21.8833	-102.3
39	A	1	K8	**	G3470		MICHOACAN 121	Palacio	D	D	Yellow	37	Mexico	Michoacan	Zitacuaro	1993	19.4333	-100.383
40	A	11	K2	**	G3504		CHIHUAHUA 31 X-15267	Ojo De Cabra	D	I	Cream, Brown	31.9	Mexico	Chihuahua	Moris	900	28.1667	-108.5
41	M	7	K9		G3575			Canario	D	D	Yellow	38	Mexico	Hidalgo	Zimapan		20.7	-99.4333
42	A	11	K2	*	G3804		BOLIVIA 6	Misillo	D	D	Cream	31	Bolivia	La Paz	Larecaja		-15.5	-68.3333
43	M	6	K6	**	G3805		BOLIVIA 17, I-1096	Mulato	D	I	Cream	30.6	Bolivia	Pando	Porvenir	200	-11.25	-68.6833
44	M	6	K6	**	G3825		MEXICO 309, I-1123		D	I	Black	28	Mexico	Mexico	Metepec		19.25	-99.6
45	M	6	K6	**	G4017			Sel 1 , Carioca	D	I	Cream, Brown	32.4	Brazil
46	A	8	K8		G4037			Esteli 22	D	D	White	18	Nicaragua	Esteli	Esteli		13.0833	-86.35
47	A	1	K8		G4361		CHIHUAHUA 13-A	Frijol Norteño	D	D	Yellow	51	Mexico	Chihuahua	Guachochic	2275	26.85	-107.083
48	A	5	K8	**	G4375		CHIAPAS 14	Huet	D	D	Purple, Cream	37.9	Mexico	Chiapas	Venustiano Carranza	600	16.3	-92.4167
49	M	7	K9	**	G4390		TLAXCALA 51	Pinto	D	I	Pink, Black	35.9	Mexico	Tlaxcala	Teolocholco	2300	19.2333	-98.2167
50	M	9	K9		G4471			Cristal Blanco	D	D	White	42	Chile
51	A	1	K8	**	G4529			Blanco	D	D	Cream	55	Colombia	Antioquia	Medellin
52	A	11	K2	**	G4611		CAUCA 36	Guarzo Sesentano	D	D	Red, Cream	52	Colombia	Cauca	Bolivar	1777	1.8333	-76.9667
53	A	11	K2	**	G4627		CUNDINAMARCA 47A	Criollo	D	D	Purple	48	Colombia	Cundinamarca	Tabio	2645	4.9167	-74.1
54	A	11	K2	**	G4630		CUNDINAMARCA 65	Arbolito, Tena	D	D	Cream	62	Colombia	Cundinamarca	Fosca	2110	4.3333	-73.95
55	A	1	K8	**	G4644			Limoncillo	D	D	Red, Cream	52	Colombia	Cundinamarca	Fusagasuga	1700	4.35	-74.3667
56	A	11	K2	**	G4647	PI313614	HUILA 2	Granito De Oro, Guarzo Amarillo	D	D	Yellow, Red	52	Colombia	Huila	Garzon	1300	2.2	-75.6333
57	A	11	K2	*	G4651		HUILA 9	Chincheño, Cuarentano, Guarzo	D	D	Red, Cream	26	Colombia	Huila	Algeciras	1400	2.5	-75.35
58	A	1	K4	*	G4681		NARIÑO 16	Guarzo	D	D	Cream, Purple	45	Colombia	Nariño	El Tablon	1800	1	-77.4667
59	A	1	K8	**	G4703		TOLIMA 38	Crema, Mitaquero	D	D	Yellow	39	Colombia	Tolima	Ibague	1200	4.45	-75.25
60	A	8	K8	**	G4704		TOLIMA 39	Higuerillo	D	D	Red, Cream	65	Colombia	Tolima	Ibague	1200	4.45	-75.25
61	M	6	K6	**	G4830			Rio Tibagi	D	I	Black	15	Brazil	Santa Catarina
62	A	11	K8		G4838		BOLIVIA 6, HDR-0190	Misillo	D	D	Cream	36	Bolivia	La Paz	Larecaja		-15.5	-68.3333
63	M	6	K9		G5024			Jalo	D	I	Brown	26	Brazil
64	A	1	K8	*	G5038			Michigan Dark Red Kidney	D	D	Red	53	United States	Michigan
65	M	6	K6	**	G5059			H6 Mulatinho	D	I	Cream	23	Brazil
66	M	6	K6	**	G5191		VENEZUELA 36 BZL-1053	S-62	D	I	Black	24	Venezuela	Distrito Federal	Caracas		10.5	-66.9167
67	A	8	K2		G5254			Bagajo	D	I	Cream, Red	39	Brazil	Bahia
68	M	6	K6	**	G5448			Honduras 46	D	I	Purple	21	Honduras
69	A	5	K8	**	G5625		HDR-2160, MEXICO 519, MORELOS 30-A		D	D	Purple	46	Mexico	Morelos	Cuautla	1291	18.8	-98.95
70	A	11	K2	**	G5686	PI313687		Trepador	D	D	Brown, Cream	51	Ecuador	Zamora Chinchipe	Zamora		-4.0667	-78.9667
71	A	8	K2	*	G5702			Cargamanto	D	I	Cream, Red	49	Colombia	Antioquia
72	A	11	K2	**	G5708			Sangretoro	D	D	Purple	41	Colombia	Antioquia
73	A	1	K8	**	G5713			Canario	D	D	Yellow	43	Ecuador	Guayas	Milagro	1300	-2.1167	-79.6
74	A	8	K4	**	G5828			Hallados Talca	D	I	Cream, Brown	44	Chile
75	A	5	K8	*	G5901			Manteca	D	D	Yellow	36	Bolivia	Santa Cruz
76	A	11	K4	**	G5910			Burros Grandes	D	I	Other	38.5	Chile
77	M	6	K6	**	G6285		HDR-2290		D	D	Black	20	Venezuela	Carabobo
78	A	5	K8	**	G6461		CHIAPAS 268	Cacahuate	D	D	Pink	46	Mexico	Chiapas	Tapachula	137	14.9167	-92.2667
79	A	1	K8	**	G6758		NAYARIT 217	Cuarenteño	D	D	Yellow	37	Mexico	Nayarit	Tepic	915	21.5167	-104.883
80	M	6	K6	**	G7155			Rim De Porco	D	I	Cream	26	Brazil	Bahia
81	M	2	K3		G7225		APURIMAC 76		W	I	Cream, Other, Black	11	Peru	Apurimac	Abancay	2300	-13.6667	-72.8833
82	A	11	K7		G7273		CF-19		D	I	Purple, Cream	74	Bolivia	Cochabamba	Cochabamba	2558	-17.3833	-66.1833
83	A	1	K8	**	G7308			Ii-117-F1-21-5-M11	D	D	Yellow	40	Peru
84	A	1	K8		G7387		LM-0790	Bayo Argentino	D	D	Yellow	35	Peru	Arequipa	Castilla	594	-16.2833	-72.4667
85	A	11	K2		G7388		LM-0793		D	D	Yellow	40	Peru	Cuzco	La Convencion	1050	-12.8667	-72.7167
86	A	11	K2	**	G7895		HDR-1160, PERU 40	Trace Rojo	D	D	Purple	40	Peru	Cuzco	La Convencion		-12.8167	-72.7167
87	A	8	K8	*	G7930			Alubia (Sel. Cerrillos)	D	D	White	40	Argentina	Salta	Rosario De La Frontera		-25.8	-64.9667
88	M	6	K6		G8255		GENTRY 21692 HDR-2045	Talete	D	I	Red	24	Honduras	Comayagua	Siguatepeque	1067	14.5333	-87.8167
89	M	7	K9	**	G8927	PI313540		Bayo	D	I	Cream	56	Mexico	Zacatecas	Fresnillo	1800	23.1833	-102.883
90	A	8	K4		G9089			Balin D'Albenga	D	I	Cream, Yellow	70	France
91	A	1	K8	*	G9603			Jalo EEP 558	D	I	Yellow	41	Brazil	Minas Gerais	Patos De Minas
92	A	1	K8	**	G9713		M7583	Cuarenteño Canario	D	D	Yellow	33	Mexico	Guerrero	Tixtla De Guerrero		17.65	-99.55
93	A	1	K8	**	G9748		M7641	Barqueño	D	D	Yellow	32	Mexico	Zacatecas	Juchipila		21.4167	-103.117
94	A	8	K8		G10027	PI432585	I.V.P. 1.02	Eiboon	D	D	White	68	Netherlands	North Brabant	Eindhoven		51.45	5.4667
95	A	8	K4	**	G10064	PI432626	I.V.P. 2.09	Kogelboon	D	D	Yellow	48	Netherlands	Gelderland	Barneveld		52.1333	5.5833
96	A	8	K8		G10075	PI432637	I.V.P. 2.21	Dikpenskes	D	D	Brown	88	Netherlands	Groningen	Baflo		53.3667	6.5167
97	A	8	K4	**	G10076	PI432638	I.V.P. 2.22	Kogelboon	D	D	Yellow	40	Netherlands	Zeeland	Walcheren		51.5	3.5833
98	A	1	K8		G10078	PI432640	I.V.P. 2.24	Rotters	D	D	Other, Black	41	Netherlands	Gelderland	Voorthuizen		52.1833	5.6167
99	A	8	K8	*	G10079	PI432642	I.V.P. 2.27	Havanna Bruineboon	D	D	Brown	79	Netherlands	Drenthe	Beilen		52.8667	6.5167
100	A	8	K8		G10107	PI432673	I.V.P. 3.30	Rode Krobbe	D	D	Red, Cream	55	Netherlands	Friesland	Molenend		53.25	5.9333
101	A	1	K8	**	G10141	PI432707	I.V.P. 5.05	Bruine Soldaat	D	D	White, Brown	58	Netherlands	Utrecht	De Bilt		52.1167	5.1833
102	M	7	K9	**	G10945		DGD-338, DGD78/016A	Flor De Mayo	D	I	Pink, Cream	26	Mexico	Zacatecas	Fresnillo	2080	23.1667	-103.05
103	M	7	K9	**	G10957		DGD-348, DGD78/027	Ejotero	D	I	Pink	23	Mexico	Zacatecas	Fresnillo	2100	23.3333	-103.25
104	M	7	K9	**	G10982		DGD-375, DGD78/046B	Pinto	D	I	Cream, Brown	49	Mexico	Zacatecas	Chalchihuite	2180	23.45	-103.883
105	M	7	K9	**	G10986		DGD-374, DGD78/047A	Sangre De Toro	D	I	Pink	52	Mexico	Zacatecas	Chalchihuite	2180	23.45	-103.883
106	M	2	K5	**	G10999		DGD-304		W	I	Black	10	Mexico	Durango	Francisco I. Madero	1950	24.4333	-104.167
107	M	7	K9	**	G11010		DGD-599, DGD78/066A	Bayo Regional	D	I	Yellow	57.7	Mexico	Durango	Mezquital	1370	23.45	-104.417
108	M	7	K9	**	G11013		DGD-604, DGD78/069A	Bayo	D	I	Cream	46	Mexico	Durango	Mezquital	1350	23.45	-104.417
109	M	9	K5		G11051		DGD-451		W	I	Cream, Other, Black	5.5	Mexico	Jalisco	Zapotan	1650	20.7667	-103.4
110	M	2	K5		G11056		DGD-490		W	I	Brown	7.1	Mexico	Jalisco	Mascota	1380	20.5667	-104.767
111	A	11	K2	**	G11291		BOYACA 18	Lajero	D	D	Purple, Cream	49	Colombia	Boyaca	Chiquinquira	2200	5.6167	-73.8333
112	A	1	K8	**	G11295		MEXICO 187	Frijola	D	D	Yellow	31	Mexico	Guanajuato	Silao	1777	20.9333	-101.583
113	A	11	K2	**	G11512		ECUADOR 6A	Yunguilla	D	D	Purple	29	Ecuador	Azuay	Cuenca	2500	-2.9	-79
114	A	11	K2	**	G11521		ECUADOR 324	Ashpa Poroto	D	D	Yellow, Black	38	Ecuador	Morona Santiago	Sucua	1200	-2.4667	-78.1667
115	A	8	K2	*	G11525		PERU 154	Chancha Poroto	D	D	Cream, Purple	34	Peru	Puno	Sandia	2100	-14.2833	-69.4333
116	A	8	K4		G11728		BUV-028	Tacoyunya	D	D	Pink	35	Peru	Junin	Junin		-10.85	-75.6333
117	A	5	K8	**	G11822			Riñon	D	D	Purple	54	Guatemala	Quezaltenango	Quezaltenango		14.8333	-91.5167
118	A	8	K8	*	G11852	PI432610	I.V.P. 1.32	Kookboon	D	D	White	66	Netherlands		Baarlo
119	A	8	K8	**	G11853	PI432611	I.V.P. 1.33	Wit-Rood Boontje	D	D	White, Pink	55	Netherlands	Gelderland	Barneveld		52.1333	5.5833
120	A	5	K4		G11871	PI439558	I.V.P. 3.36	Kievitsboon	D	D	Cream, Red	78	Netherlands	Gelderland	Batenburg		51.8167	5.6333
121	A	5	K8	**	G11875	PI439562	I.V.P. 3.43	Bruine Kievit	D	D	Cream, Brown	74	Netherlands	South Holland	Rockanje		51.8667	4.0667
122	A	5	K8		G11878	PI439565	I.V.P. 3.46	Kievitsboon	D	D	Cream, Red	79	Netherlands	Overijssel	Dalfsen		52.5	6.2667
123	A	1	K8	*	G11880	PI439567	I.V.P. 4.27	Gele Boon	D	D	Yellow	58	Netherlands	Groningen	Veendam		53.1	6.8833
124	A	8	K4	**	G11881	PI439568	I.V.P. 4.28	Gele Boon	D	D	Yellow	63	Netherlands	North Holland	West Friesland		52.6667	4.8333
125	A	5	K8	**	G11883	PI439570	I.V.P. 4.30	Strogele	D	D	Yellow, Other	68	Netherlands	Groningen	Veendam		53.1	6.8833
126	A	1	K8		G11891			Culiacan-11-57r- M-37-M-M	D	D	Yellow	40	Mexico	Sinaloa	Culiacan		24.8	-107.4
127	A	4	K7		G12230			Bolon Bayo	D	I	Yellow	68	Ecuador	Chimborazo	Riobamba		-1.6667	-78.6333
128	A	5	K8	**	G12408			Bayo Alargado	D	D	Cream	40.4	Ecuador	Imbabura	Ibarra		0.3667	-78.1
129	A	4	K7		G12578	PI577678	PG 0129	Nuña Aroma	D	I	Yellow	47.6	Peru	Cajamarca	Cajabamba		-7.6167	-78.05
130	A	4	K2		G12582	PI577679	PG 0133	Nuña Mani Roja	D	I	Red	49.4	Peru	Cajamarca	Cajabamba		-7.6167	-78.05
131	A	4	K7	**	G12587		PG 0138	Nuña Callashina Oscura	D	I	Cream, Brown, Black	34.5	Peru	Cajamarca	Cajabamba		-7.6167	-78.05
132	A	4	K7	*	G12588		PG 0139	Nuña Huevo De Huanchaco	D	I	White, Red	49.8	Peru	Cajamarca	Cajabamba		-7.6167	-78.05
133	A	4	K7	*	G12632		ANCASH 146	Canario	D	I	Yellow	32	Peru	Ancash	Carhuaz
134	M	7	K9	**	G12717		SAÑUDO 57	Bolon Rojo	D	I	Red	58	Colombia	Nariño	Pasto	2750
135	A	11	K2		G12720			Calabozo	D	I	Cream, Red	72	Colombia	Antioquia	Rionegro		6.1333	-75.3833
136	A	1	K8	**	G12816		M8415D-1	Cuarenteño Verde	D	D	Yellow	38	Mexico	Jalisco	Guadalajara	1730	20.6667	-103.333
137	A	11	K7		G12856	PI260405	SMITH PV-1		W	I	Cream, Other, Black	17	Peru	Huanuco	San Rafael		-10.3333	-76.1833
138	M	2	K5	**	G12865	PI318696	GENTRY 22199		W	I	Cream, Other, Brown	6	Mexico	Jalisco	Tecalitlan	1219	19.3333	-103.25
139	M	2	K5	**	G12866	PI318697	GENTRY 22202		W	I	Cream, Other, Black	5	Mexico	Jalisco	Cd.Guzman	1524	19.6833	-103.483
140	M	2	K5	**	G12872	PI325677	GENTRY 22404		W	I	Cream, Other, Black	6	Mexico	Morelos	Tepoztlan	1828	18.9667	-99.1
141	M	2	K5	**	G12873	PI325678	GENTRY 22492		W	I	Cream, Other, Black	6	Mexico	Morelos	Huitzilac	1981	19	-99.25
142	M	2	K5	**	G12882	PI325690	GENTRY 22546		W	I	Cream, Other, Black	5	Mexico	Guerrero	Arcelia	853	18.2833	-100.15
143	M	2	K5	**	G12910	PI417653	M7247		W	I	Brown	4	Mexico	Guanajuato	Penjamo	1829	20.6167	-101.717
144	M	10	K9	**	G12922	PI417683	M7278-A	Coyote	W	I	Black	16.5	Mexico	Jalisco	Arandas	1829	20.7	-102.35
145	M	10	K9	**	G12923	PI417684	M7278-B	Coyote	W	I	Brown, Black	18	Mexico	Jalisco	Arandas	1829	20.7	-102.35
146	M	10	K9	**	G12924	PI417685	M7278-C	Coyote	W	I	Black, Brown	16	Mexico	Jalisco	Arandas	1829	20.7	-102.35
147	M	10	K9	**	G12927	PI417689	M7278-G	Coyote	W	I	Black	19	Mexico	Jalisco	Arandas	1829	20.7	-102.35
148	M	10	K9	**	G12930	PI417692	M7278-L	Coyote	W	I	Black	16	Mexico	Jalisco	Arandas	1829	20.7	-102.35
149	M	10	K9	**	G12932	PI417695	M7278-P	Coyote	W	I	Black	15	Mexico	Jalisco	Arandas	1829	20.7	-102.35
150	M	10	K9	**	G12935	PI417698	M7278-S	Coyote	W	I	Black	18	Mexico	Jalisco	Arandas	1829	20.7	-102.35
151	M	2	K5	*	G12949	PI417775	M7408-P		W	I	Yellow	7	Mexico	Jalisco	Arandas	1829	20.6667	-102.383
152	M	2	K5	**	G12952	PI417778	M7408-W		W	I	Yellow	11.4	Mexico	Jalisco	Arandas	1829	20.6667	-102.383
153	M	9	K9		G12953	PI417780	M7409-D		W	I	Brown	10.5	Mexico	Jalisco	Arandas	1829	20.6667	-102.383
154	M	2	K5	**	G12957	PI417786	M7424-C		W	I	Brown	6	Mexico	Jalisco	Santa Maria Del Valle	2134	20.9	-102.367
155	M	2	K5	*	G13018		MORELOS 654 V-1438		W	I	Brown	6	Mexico	Morelos	Jiutepec	1430	18.8833	-99.15
156	M	6	K6		G13051	PI309831	GENTRY 20636	Carne	D	I	Red	27.3	Costa Rica	Cartago	Cartago	1200	9.8667	-83.9167
157	A	8	K8		G13344			Grob Eye Beans	D	D	Cream, Red	56	India
158	A	5	K4		G13383			Kintoki	D	D	Red	52	Japan
159	A	5	K8	*	G13402			Akasando-Saito	D	D	Red	38	Japan
160	M	2	K5	*	G13505		MORELOS 635 NI-404		W	I	Cream	5	Mexico	Morelos	Jiutepec	1430	18.8833	-99.15
161	M	7	K9	**	G13614		X-16162	De Celaya	D	I	Red	48	Mexico	Guanajuato	Moroleon		20.1333	-101.2
162	M	7	K9	*	G13686		CP-125	Naranja Coral	D	I	Red	31	Mexico	Puebla	Zacapoaxtla		19.8	-97.65
163	A	8	K4		G13936			Don Timoteo	D	I	Purple	40	Spain
164	M	6	K6	**	G14027			Orgulloso	D	I	Red	26.9	Nicaragua
165	A	8	K2		G14186	PI313580	ANTIOQUIA 106		D	I	Cream, Black	42.9	Colombia	Antioquia	Rionegro		6.1833	-75.3667
166	A	8	K4		G14253		PERU 13, V-1520	Amarillo	D	D	Yellow	30	Peru	Cajamarca	Cajamarca		-7.1667	-78.5167
167	A	5	K8	**	G14360				D	D	Yellow	42.3	Malawi
168	A	1	K8	**	G14379		VP-150	Canario	D	D	Yellow	32.6	Mexico	San Luis Potosi	Matehuala		23.65	-100.65
169	A	5	K8		G14401		AP 79-1079, FAO-54.575		D	D	Cream, Red	38	Cameroon
170	A	11	K4		G14493			Azulillo	D	D	Purple, Cream	42	Chile
171	A	1	K4	*	G14664		BVU-024	Nuña	D	D	Cream	41	Peru	Cajamarca	Cajabamba		-7.6167	-78.05
172	M	7	K9	**	G14914		Azufrado Amarillo 33	Azufrado 33	D	I	Yellow	25	Mexico	Sinaloa
173	A	5	K8	**	G15010		AP 79-836, FAO-54.430		D	D	Red	31.2	Cameroon
174	A	5	K8	**	G15117		AP 79-1033, FAO-54.545		D	D	Purple	37.6	Cameroon
175	A	5	K8	**	G15203		AP 79-1162, FAO-54.639		D	D	Black	53	Cameroon
176	A	8	K8		G15229		C.L.0416	Favorit	D	D	White	25	Spain	Granada	Granada	575	575
177	A	1	K8	**	G15634		M7207	Cuarenteño	D	D	Cream	42	Mexico	Michoacan	Yurecuaro		20.3333	-102.283
178	M	9	K6		G15766		B7816-10-8-20	Poroto Blanco Poroto Comando	D	D	White	24	Bolivia	Cochabamba	Mizque		-17.7	-65.15
179	M	7	K9		G15821			Garbancillo Zarco	D	I	Yellow	32	Mexico	Jalisco
180	A	8	K8	**	G15845			Guatemala 175	D	D	Red	28.2	Guatemala	Quiche	Santa Cruz Del Quiche	2022	15.0333	-91.1167
181	A	8	K8		G15915	PI458570	I.V.P. 1.57	Witte Boon	D	D	White	37	Netherlands	Limburg	Venray		51.5333	5.9833
182	A	8	K8	*	G15939	PI458594	I.V.P. 4.35	Gele Boon	D	D	Yellow	51	Netherlands	Drenthe	Oosterhesselen		52.75	6.7333
183	A	5	K8	**	G16071		MAS & LCG 68	Corcovado	D	D	Pink	49	Mexico	Sonora	Baviacora	420	29.7167	-110.15
184	M	6	K6	**	G16077		TAMAULIPAS 12	Huasteco	D	I	Black	23	Mexico	Tamaulipas	Tula		22.75	-99.6
185	A	8	K8		G16102		BUV-148		D	D	Red	60	Peru	Apurimac	Abancay		-13.5833	-72.9167
186	M	6	K6	**	G16273	PI310599	GENTRY 21696	Frijol De Balin	D	D	Black	20.8	Honduras	Comayagua	Siguatepeque	1067	14.5333	-87.8167
187	A	1	K8	*	G16365	PI319561	GENTRY 22060	Japones	D	D	Cream, Red	37	Mexico	Chihuahua	Guachochic	2286	26.85	-107.45
188	A	8	K2		G17198		EPC & JAPA-81, 296	Chalco Redondo	D	D	Cream, Red	49	Ecuador	Loja	Saraguro	2400	-3.4833	-79.3333
189	M	6	K6	**	G17640			Turtle Soup 39	D	I	Black	21	United States
190	M	6	K6	**	G17648			Pata De Zope	D	I	Black	23	Guatemala	Jutiapa	Jutiapa		14.2833	-89.9
191	A	8	K4	**	G18045	PI477020	I.V.P. 2.40	Kennemer Bruine	D	D	Yellow	25	Netherlands	North Holland	Breezand		52.8833	4.8
192	M	7	K9	**	G18440	PI325746	DURANGO 222	Bayo Gordo	D	I	Cream	38	Mexico	Durango	Panuco De Coronado	1951	24.4667	-104.367
193	A	4	K2		G18895			Nuña	D	I	Pink	71.3	Peru	Lima	Lima
194	M	7	K9	**	G19068	PI313367		Apetito	D	I	Purple	38	Mexico	Jalisco	Jalostotitlan	1535	21.1833	-102.467
195	A	1	K8	**	G19106	PI313453	X-9105	Canario	D	D	Yellow	41	Mexico	Mexico	Texcoco	2216	19.5167	-98.8833
196	A	8	K8	**	G19111	PI313460		Zaxapeño	D	D	Yellow	42	Mexico	Michoacan	Sahuayo	1700	20.0667	-102.717
197	A	1	K8	**	G19130	PI313513	PUEBLA 181	Canario	D	D	Yellow	28	Mexico	Puebla	Cholula	2300	19.2167	-98.3833
198	A	4	K7		G19646		DGD-994, W6 4296	Nuña Pava	D	I	White, Black	87.4	Peru	Cajamarca	Cajabamba	2680	-7.6667	-78.05
199	A	4	K7	**	G19888		DGD-623		W	I	Cream, Other, Brown	9.1	Argentina	Jujuy	Capital	1850	-24.1667	-65.6
200	A	4	K7	**	G19889		DGD-624		W	I	Cream, Other, Brown	7.4	Argentina	Jujuy	Capital	1200	-24.25	-65.2833
201	A	4	K7	**	G19891		DGD-628		W	I	Cream, Other, Brown	8	Argentina	Salta	Chicoana	1340	-25.1167	-65.6167
202	A	4	K7	**	G19893		DGD-630, NEEMA S-211/S-226	Chaucha De Campo	W	I	Cream, Other, Brown	7.6	Argentina	Salta	Caldera	1640	-24.6333	-65.4833
203	A	4	K7	**	G19896		DGD-639	Sacha Poroto	W	I	Cream, Other, Brown	8	Argentina	Tucuman	Trancas	1520	-26.2167	-65.5833
204	A	4	K7	*	G19897		DGD-643, NEEMA T-911/T-917		W	I	Cream, Other, Brown	12	Argentina	Tucuman	Chicligasta	1400	-27.3167	-65.9167
205	A	4	K7	**	G19898		DGD-644		W	I	Cream, Other, Brown	10	Argentina	Tucuman	Chicligasta	1650	-27.3333	-65.95
206	A	4	K7	**	G19901		DGD-649	Sacha Poroto	W	I	Cream, Other, Brown	9	Argentina	Tucuman	Tafi	1900	-26.9333	-65.7
207	M	2	K3		G19906		DGD-1610		W	I	Cream, Brown, Other	6	Guatemala	Sacatepequez	Santa Maria De Jesus	1550	14.45	-90.7
208	M	2	K3		G19907		DGD-1611		W	I	Cream, Other, Black	8	Guatemala	Sacatepequez	Alotenango	1280	14.45	-90.8167
209	M	6	K6		G20553		NVRS-431	Conejo	D	I	Cream	27	Mexico
210	A	11	K2		G21035		DGD-1717		D	I	Purple, Yellow	41	Argentina	Salta	Santa Victoria	2600	-22.25	-64.95
211	A	11	K2		G21043		DGD-1733		D	I	Brown, Cream	40	Argentina	Salta	Santa Victoria	2600	-22.25	-64.95
212	A	8	K4		G21063		DGD-1753		D	I	White, Red	52	Argentina	Salta	Iruya	2850	-22.7833	-65.2333
213	A	8	K8		G21105		DGD-1810		D	I	Black, Purple	38	Argentina	Salta	Iruya	2800	-22.7833	-65.2333
214	M	2	K3		G21113		LEROI COL-14, NI-922		W	I	Cream, Other, Brown	9.5	Colombia	Cundinamarca	Ubaque	1900	4.4833	-73.9333
215	M	2	K3		G21115		LEROI COL-23, NI-926		W	I	Cream, Other, Brown	14	Colombia	Cundinamarca	Choachi	1800	4.5333	-73.9167
216	M	2	K3	**	G21116		LEROI COL-24, NI-928		W	I	Cream, Other, Brown	7.4	Colombia	Cundinamarca	Manta	1600	5.0167	-73.55
217	M	2	K3	**	G21117		LEROI COL-28, NI-937		W	I	Cream, Other, Brown	11.2	Colombia	Cundinamarca	Tena	1560	4.6667	-74.4
218	M	2	K3		G21118		LEROI COL-47, NI-1002		W	I	Cream, Other, Brown	8.4	Colombia	Cundinamarca	Manta	1900	5.0167	-73.55
219	A	8	K4	**	G21139		DGD-1552	Canario	D	D	Yellow	50	Mexico	Nuevo Leon	Mier Y Noriega	1820	23.4333	-99.9833
220	A	4	K7	*	G21194		DGD-621		W	I	Cream, Other, Brown	8.9	Argentina	Jujuy	Capital	1480	-24.1167	-65.4167
221	A	4	K7		G21197		DGD-1711		W	I	Cream, Other, Brown	10.7	Argentina	Jujuy	Tumbaya	1850	-24.05	-65.45
222	A	4	K7	**	G21198		DGD-1712		W	I	Cream, Other, Brown	9.4	Argentina	Jujuy	Capital	1670	-24.0667	-65.3667
223	A	4	K7	**	G21199		DGD-1713		W	I	Cream, Other, Brown	8.4	Argentina	Jujuy	Tumbaya	1880	-23.9167	-65.35
224	A	4	K7	**	G21201		DGD-1716	Poroto Chucaro	W	I	Cream, Other, Brown	9.2	Argentina	Salta	Santa Victoria	2600	-22.25	-65
225	A	8	K8		G21217		DGD-1300	Bola Mani	D	D	Pink, Red	44	Colombia	Nariño	Sandona	1660	1.2833	-77.4333
226	A	8	K4		G21227		DGD-1312	Mortiño Alargado	D	D	Purple, Cream	40.1	Colombia	Nariño	Samaniego	1480	1.3333	-77.5833
227	M	3	K1	**	G21245		DGD-1962		W	I	Cream, Other, Brown	10.5	Peru	Cajamarca	San Miguel	1790	-7.1167	-78.7833
228	M	7	K9	*	G21720			Cargabello	D	D	Red, Cream	39	Colombia
229	M	7	K9	**	G22036			Flor De Mayo Iv	D	I	Pink, Cream	28	Mexico
230	M	7	K9		G22039			Frijola	D	I	Yellow, Brown	38	Mexico
231	M	7	K9	**	G22078			Ojo De Cabra Sta.Rita	D	I	Cream, Brown	34	Mexico
232	M	2	K3	*	G22303		LEROI COL-22, NI-1141		W	I	Black	7.3	Colombia	Cundinamarca	Choachi	1900	4.5333	-73.9167
233	M	2	K3	**	G22304		LEROI COL-13, NI-1142		W	I	Black	7.3	Colombia	Cundinamarca	Ubaque	1750	4.4833	-73.9333
234	M	7	K9	**	G22826		VP-075	Frutero	D	I	Yellow	18	Mexico	San Luis Potosi	Villa Hidalgo		22.45	-100.7
235	M	7	K9		G22828		VP-089	Negro	D	I	Black	18	Mexico	San Luis Potosi	Santa Maria Del Rio		21.8667	-100.767
236	M	9	K9	**	G22833		MA-1224	Rosita	D	D	Pink	31	Mexico	Veracruz	Catemaco	340	18.4167	-95
237	A	4	K2		G23420		DGD-2147		W	I	Other, Brown, Cream	9	Peru	Junin	Tarma	1770	-11.2	-75.4833
238	A	4	K7	*	G23421		DGD-2152	Pichupa Numia	W	I	Cream, Other, Brown	13.4	Peru	Junin	Huancayo	2650	-12.0167	-74.8833
239	A	4	K7	**	G23422		DGD-2156		W	I	Other, Brown, Cream	14	Peru	Apurimac	Aymaraes	2560	-14	-73.1667
240	A	4	K7	**	G23423		DGD-2157	Aruincho	W	I	Other, Brown, Cream	10	Peru	Apurimac	Abancay	2050	-13.85	-72.9667
241	A	4	K7	*	G23426		DGD-2295		W	I	Other, Brown	9.4	Peru	Apurimac	Andahuaylas	2440	-13.6167	-73.2
242	A	4	K7	**	G23456		DGD-2586		W	I	Cream, Other, Brown	13.2	Peru	Cuzco	Anta	2300	-13.5333	-72.5167
243	M	2	K3	*	G23462		LEROI COL-15, NI-1256, X636		W	I	Cream, Other, Brown	7.9	Colombia	Cundinamarca	Macheta	1900	5.0833	-73.6167
244	M	6	K5	**	G23463		GN 84154, L625		W	I	Cream, Brown	9.4	Mexico	Chihuahua	Yepachic	1530	28.3333	-108.5
245	A	4	K7		G23580		DGD2763		W	I	Cream, Other, Black	35.7	Ecuador	Azuay	Giron	1930	-3.2	-79.1833
246	M	3	K1	**	G23581		DGD2765		W	I	Black	17.3	Ecuador	Azuay	Giron	1600	-3.2	-79.1833
247	M	3	K1	**	G23582		DGD2769		W	I	Cream, Other, Brown	8.4	Ecuador	Chimborazo	Alausi	1710	-2.2667	-78.9667
248	M	3	K1	**	G23583		DGD2788	Frijol De Paloma	W	I	Cream, Other, Brown	7.9	Peru	Piura	Huancabamba	920	-5.4	-79.6167
249	M	3	K1	**	G23585		DGD2855	Frijol De Pichon	W	I	Cream, Other, Brown	8.4	Peru	Cajamarca	Chota	930	-6.35	-79.4
250	M	3	K1	**	G23587		DGD2858	Frijol Del Pichon	W	I	Cream, Other, Brown	9	Peru	Cajamarca	Chota	1250	-6.35	-79.4
251	M	3	K1	**	G23724		DGD2881	Poroto De Paloma	W	I	Cream, Other, Brown	11	Ecuador	Loja	Macara	960	-4.3167	-79.9333
252	A	8	K4	*	G23799		DGD2206		D	D	Brown	38.1	Peru	Apurimac	Andahuaylas	2760	-13.55	-73.4667
253	A	11	K2	**	G23965		ANDES 23, OT091	Balita	D	D	Purple	37	Colombia	Antioquia	Andes	1700	5.65	-75.95
254	A	8	K4		G24006		DGD2980	Caregato, Pielroja	D	D	White, Red, Cream	65.6	Colombia	Tolima	San Antonio	1200	4.0667	-75.45
255	M	9	K9	**	G24133		HAZLETT 18, CATIE14264	Frijol	D	D	Pink	27.8	Panama	Chiriqui	Boquete
256	A	5	K8	**	G24135		CATIE14340 HAZLETT 94	Frijol De Manteca	D	D	Cream	48.2	Panama	Chiriqui	Boquete
257	A	5	K8	*	G24534		DGD2533		D	D	Pink	64.3	Bolivia	Tarija	Cercado	2090	-21.5333	-64.8667
258	A	8	K8	*	G24536			Radical San Gil	D	D	Cream, Red	53.4	Colombia	Santander Del Sur	San Gil
259	A	11	K4		G24554			Tortolas Corriente	D	I	Other	45	Chile
260	A	11	K2	**	G24705		OT322	Frijol De Pie, Tunjano	D	D	Yellow, Red	64.8	Colombia	Boyaca	Guayata	1700	4.9333	-73.4833
261	A	11	K2	**	G24757		OT439	Hondano	D	D	Cream	46.8	Colombia	Boyaca	Garagoa	1530	5.0833	-73.3833
262	A	11	K2	**	G24800		OT241	Lageru	D	D	Yellow, Red	72.8	Colombia	Cundinamarca	Junin	1820	4.8	-73.65
263	A	11	K2	**	G24988		OT466	Rabo De Gallo	D	D	Pink, Red	52.4	Colombia	Boyaca	Sutatenza	1240	5.0333	-73.4
264	A	5	K8		G24999		DGD1500		D	D	Cream, Red	62.5	Mexico	Nuevo Leon	Mier Y Noriega	1760	23.4167	-100.25
265	M	2	K1	*	G35877		DGD1631		W	I	Cream, Other, Black		Guatemala	Solola	Panajachel	1680	14.7667	-91.1667
266	A	11	K2		G50409		OT695	Cargamantico, Cargamanto Mocho	D	D	Cream, Red	66.8	Colombia	Antioquia	Carmen De Viboral	2120	6.0333	-75.3
267	A	8	K4		G50566		DGD-1720		D	D	Yellow	49.5	Argentina	Salta	Santa Victoria	2400	-22.25	-64.95
268	A	1	K8		G51008		OT596	Sardinato De Arbolito	D	D	Pink, Purple	36.6	Colombia	Antioquia	Santa Fe De Antioquia	1600	6.5333	-75.9
269	A	8	K2		G51024		OT658	Calabocito	D	D	Cream, Purple	76.7	Colombia	Antioquia	La Union	2350	5.9	-75.2833
270	A	5	K8	**	G51029		OT693	Aguadeno	D	D	Red, Pink	51.1	Colombia	Antioquia	Sonson	1620	5.6833	-75.3833
271	A	11	K2	**	G51051		OT776	Frijol Comun	D	D	Purple	38.8	Colombia	Cauca	Timbio	1865	2.35	-76.6667
272	A	5	K8	**	G11511			Frutilla	D	D	Yellow, Red	30	Chile
273	A	5	K8	*	G11511			Frutilla	D	D	Yellow, Red	30	Chile
274	A	1	K8	**	G12368			Canario Alargado	D	D	Yellow	39.1	Ecuador	Loja	Catamayo		-3.9333	-79.4167
275	M	6	K6	*	G12368			Canario Alargado	D	I	Yellow	39.1	Ecuador	Loja	Catamayo		-3.9333	-79.4167
276	A	9	K8		G13094		Azufrado Pimono 78	Mayocoba	D	D	Yellow	50	Mexico	Sinaloa	Culiacan		24.8	-107.4
277	A	11	K4		G13094		Azufrado Pimono 78	Mayocoba	D	D	Yellow	50	Mexico	Sinaloa	Culiacan		24.8	-107.4
278	A	5	K8	**	G15061A		AP 79-956, FAO-54.486		D	D	Purple	51.4	Cameroon
279	A	5	K8	*	G15202A		AP 79-1161, FAO-54.638		D	D	Purple	38.1	Cameroon
280	M	7	K9	**	G1795A	PI309771	GENTRY 21123	Apetito Morado	D	I	Cream, Brown	72	Mexico	Michoacan	Villamar		20.0167	-102.6
281	A	8	K8		G18264			Pompadour Checa 50	D	D	Purple, Cream	40	Dominican Republic
282	A	8	K8	**	G18264			Pompadour Checa 50	D	D	Purple, Cream	40	Dominican Republic
283	M	9	K9	**	G19971A	PI353580	HILDRETH/POWERS 92		D	D	Red	40	United States	New Mexico	Gallup
284	A	4	K7		G23445		DGD2501	Poroto Zorro	W	I	Cream, Other, Brown	10.4	Bolivia	Tarija	Mendez	2100	-21.5333	-64.8667
285	A	4	K7	**	G23455		DGD2581		W	I	Other, Black, Cream	13.1	Peru	Cuzco	Anta	2080	-13.5	-72.4833
286	A	11	K7		G23785A		DGD2192		D	D	Yellow	26.5	Peru	Apurimac	Andahuaylas	2760	-13.55	-73.4667
287	M	2	K5		G23797A		DGD2204		D	I	White	26.2	Peru	Apurimac	Andahuaylas	2760	-13.55	-73.4667
288	A	2	K8		G23823A		DGD2250		D	I	Other, Pink	33	Peru	Apurimac	Andahuaylas	2760	-13.55	-73.4667
289	M	2	K3		G2771	PI318702	GENTRY 22274		W	I	Cream, Other, Black	6.8	Mexico	Nayarit	Jomulco	1050	21.1667	-104.367
290	M	2	K3	**	G2771	PI318702	GENTRY 22274		W	I	Cream, Other, Black	6.8	Mexico	Nayarit	Jomulco	1050	21.1667	-104.367
291	A	1	K4	**	G4717		VALLE 18	Radical	D	I	Red	56	Colombia	Valle Del Cauca	Palmira	1000	3.6167	-76.4
292	A	1	K4	**	G4717		VALLE 18	Radical	D	D	Red	56	Colombia	Valle Del Cauca	Palmira	1000	3.6167	-76.4
293	A	11	K4	*	G7385			Uribe Redondo	D	D	Cream, Purple	38	Colombia	Antioquia	Medellin
294	A	11	K4	**	G7385			Uribe Redondo	D	D	Cream, Purple	38	Colombia	Antioquia	Medellin
295	M	6	K5		G9989A		HM7395-BULK		W	I	Brown	8	Mexico	Jalisco	Mascota	1400	20.5	-104.817
296	M	9	K9					BAT93	D	I			Colombia
297	A	8	K4		G9603			Jalo EEP558	D	I	Yellow	41	Brazil	Minas Gerais	Patos De Minas
298	A	8	K8		G11241			Midas	D	D	White	41	United States
299	A	8	K4	**	G1615	PI289445		Aurora	D	D	Brown	46	Hungary
300	M	9	K9	**		PI522246		BILL Z	D	I			United States	Colorado
301	A	8	K8			PI549632		Tendercrop	D	D			United States	Idaho
302	M	9	K6			PI549871		SEAFARER	D	D			United States	Michigan
303	M	9	K9	**		PI549940		VIVA	D	I			United States	Washington
304	M	9	K9	**		PI550016		NW-63	D	I			United States	Washington
305	M	9	K9	**		PI550027		OLATHE	D	I			United States	Colorado
306	A	8	K8			PI550248		Sprite	D	D			United States	Colorado
307	M	6	K6	**		PI550273		DOMINO	D	I			United States	Michigan
308	M	9	K9			PI578268		OTHELLO	D	I			United States	Washington
309	M	9	K6	**		PI586656		NEWPORT	D	D			United States	Michigan
310	M	9	K9	**		PI615391		EVERSON	D	I			United States	Nebraska
311	M	6	K6	*		PI632407		A 55	D	I			United States	Idaho
312	A	11	K7					Azufrado Peruano 87	D	D			Mexico
313	M	6	K6					Brazil2	D	D			Brazil
314	A	5	K8	**				California Dark Red Kindney	D	D			United States	California
315	M	9	K6	**				Huron	D	I			United States
316	M	9	K6	*	G4498			Sanilac	D	D	White	14	United States
317	A	5	K8			PI549633		Tendergreen	D	D			United States	Idaho
318	M	2	K5	**	G12873	PI325678	GENTRY 22492		W	I	Cream, Other, Black	6	Mexico	Morelos	Huitzilac	1981	19	-99.25
319	M	2	K5	**		PI317349	M 542		W	I			Mexico	Jalisco		1730	19.433	-103.517
320	M	2	K3			PI317350	M 570		W	I			Mexico	Jalisco		1730	19.433	-103.517
321	M	2	K3	*	G12872	PI325677	GENTRY 22404		W	I	Cream, Other, Black	6	Mexico	Morelos	Tepoztlan	1828	18.9667	-99.1
322	M	2	K5		G12863	PI318694	GENTRY 22187		W	I	Cream, Other, Brown	4	Mexico	Jalisco	San Marcos	1420	20.7833	-104.183
323	M	2	K5	*	G12864	PI318695	GENTRY 22189		W	I	Cream, Other, Black	4	Mexico	Colima	Cofradia De Suchistlan	1350	19.4667	-103.583
324	M	7	K9	**	G12865	PI318696	GENTRY 22199		W	I	Cream, Other, Brown	6	Mexico	Jalisco	Tecalitlan	1219	19.3333	-103.25
325	M	2	K5	**	G12867	PI318698	Frijolillo		W	I			Mexico	Nayarit		900	21.083	-104.5
326	M	2	K5	**	G12868	PI318699	GENTRY 22241		W	I	Cream, Other, Black	6	Mexico	Nayarit	Sta Maria Del Oro	762	21.3333	-104.583
327	M	2	K3	**	G12869	PI318700	Frijol de coyote		W	I			Mexico	Michoacan		1430	19.417	-101.95
328	M	2	K3	*	G2770	PI318701	GENTRY 22266		W	I	Cream, Other, Black	23.5	Mexico	Jalisco	Mazamitla	1219	19.7167	-103.167
329	M	2	K5	**	G2771	PI318702	GENTRY 22274		W	I	Cream, Other, Black	6.8	Mexico	Nayarit	Jomulco	1050	21.1667	-104.367
330	M	2	K3	**		PI325684			W	I			Mexico	Guerrero		1530	18.35	-99.767
331	M	2	K5	**		PI325685			W	I	Small Black		Mexico	Guerrero		1730	18.35	-99.983
332	M	2	K3	**	G16799	PI325686	FRIJOL DEL RATON, 22542		W	I	Yellow, brown, black		Mexico	Guerrero		1730	18.35	-100.05
333	M	2	K3	*	G12880	PI325687	FRIJOL DEL RATON, 22543		W	I			Mexico	Guerrero		1800	18.35	-100.1
334	M	2	K3	**	G12881	PI325688	FRIJOL DEL RATON, 22544		W	I	Seeds various colors		Mexico	Guerrero		1600	18.35	-100.133
335	M	2	K5	**	G15421	PI325689	22545		W	I	Various colors		Mexico	Guerrero		1290	18.35	-100.217
336	M	2	K3	**	G12882	PI325690	22546		W	I	Mottled gray with rabbit-eye pattern		Mexico	Guerrero		930	18.283	-100.15
337	M	2	K3		G12883	PI325691	GENTRY 22551		W	I	Cream, Other, Black	5.3	Mexico	Michoacan	Tzitzio	1350	19.4667	-100.9
338	M	2	K5	*	G12888	PI417620	M7209-5		W	I	Cream, Black	7	Mexico	Michoacan	La Piedad Cavadas	1800	20.3333	-102.217
339	M	2	K5	**	G12889	PI417621	M7209-6	De Coyote	W	I	Cream, Black	6	Mexico	Michoacan	La Piedad Cavadas	1800	20.3333	-102.217
340	M	2	K3	**	G12890	PI417622	M7209-7		W	I	Cream, Black	7	Mexico	Michoacan	La Piedad Cavadas	1800	20.3333	-102.217
341	M	2	K3			PI535406			W	I			Mexico			1150	18.3167	-99.8167
342	M	2	K3	**		PI535410			W	I			Mexico	Jalisco		1300	19.683	-104.133
343	M	2	K3	**		PI535413			W	I			Mexico	Jalisco			20.083	-103.15
344	M	2	K3	**		PI535416			W	I			Mexico	Colima			19.55	-103.633
345	M	2	K3	**		PI535417			W	I			Mexico	Jalisco		900	19.717	-104.2
346	A	2	K1			PI535418	TARS 201		W	I			Mexico	Jalisco		1040	19.717	-104.2
347	M	2	K3	*		PI535419			W	I			Mexico	Jalisco		1300	19.717	-104.2
348	M	2	K3	**		PI535448			W	I			Mexico	Morelos		1850	18.95	-99.5
349	M	2	K9		G12877B	PI325683	GENTRY 22530	Coxcinctla	W	I	Black	12.8	Mexico	Morelos	Tepoztlan	1920	18.95	-99.2167
1Assigned gene pool by STRUCTURE with K=2 setting. A: Andean; M: Mesoamerican (from Kwak and Gepts, 2008)
2K1: Ancestral Peru & Ecuador Wild; K2: Race Peru; K3: Mesoamerican and Colombian Wild; K4:Race Chile; K5: Mexican Wild; K6: Race Mesoamerica; K7: Andean Wild; K8: Race Nueva Granda; K9: Race Jalisco & Durango
3**: Accessions with cluster membership coefficient higher than 0.9 for each cluster at K=9; *: Accessions with cluster membership coefficient higher than 0.8
4D: Domesticated; W: Wild
5D:Determinate; I: Indeterminate
