# Supplementary material for: Evolution of SSR diversity from wild types to U.S. advanced cultivars in the Andean and Mesoamerican domestications of common bean (Phaseolus vulgaris)
Source: PLoS One. 2019 Jan 31;14(1):e0211342. doi: 10.1371/journal.pone.0211342 (PMC6354994; doi:10.1371/journal.pone.0211342)
Supplement: S5 Table — (XLSX) [file pone.0211342.s005.xlsx]

## Sheet: Sheet1
S5 Table. Summary statistics of the SSR markers diversity estimated in a germplasm collection of 192 lines of common bean from the U.S.A.
Marker	LG	Type	No	He	Ho	PIC
BM200	1	Genomic	20	0.863	0	0.851
Bmd45	1	Gene-based	2	0.375	0	0.305
PV-ag003	1	Gene-based	5	0.599	0	0.536
Bmd10	1	Gene-based	3	0.593	0	0.527
BM139	2	Genomic	4	0.388	0	0.357
BM143	2	Genomic	10	0.717	0	0.677
BM156	2	Genomic	9	0.543	0	0.499
BM164	2	Genomic	4	0.392	0	0.357
BMd47	2	Gene-based	2	0.353	0	0.291
GATS91	2	Genomic	18	0.889	0.016	0.879
PVBR107	2	Genomic	7	0.768	0.099	0.73
PVBR139	2	Genomic	2	0.256	0	0.224
PVBR54	2	Genomic	7	0.744	0.005	0.705
PV-gccacc001	2	Gene-based	4	0.632	0.01	0.562
BMd17	2	Genomic	4	0.632	0.01	0.562
BMd1a	3	Gene-based	3	0.356	0	0.296
BMd1b	NA	Not applicable	7	0.745	0	0.701
BM159	3	Genomic	5	0.662	0	0.593
BM172	3	Genomic	4	0.411	0	0.38
BM197	3	Genomic	3	0.653	0	0.579
BMd36	3	Genomic	7	0.783	0.005	0.748
BM171	4	Genomic	5	0.603	0	0.535
BMd26	4	Gene-based	2	0.298	0	0.254
BMd8	4	Gene-based	2	0.483	0	0.366
PV-ag004a	4	Gene-based	5	0.657	0	0.588
PV-ag004b	NA	Not applicable	2	0.489	0	0.37
PV-atgc002	4	Gene-based	6	0.673	0	0.615
Pvctt001	4	Gene-based	5	0.747	0.016	0.701
BM175	5	Genomic	6	0.448	0	0.411
BMd20	5	Gene-based	4	0.664	0.021	0.613
BMd28	5	Gene-based	3	0.491	0.01	0.426
BMd53	5	Gene-based	2	0.242	0	0.212
Bmd12	6	Gene-based	2	0.467	0.016	0.358
BM187	6	Genomic	16	0.839	0.005	0.822
BMd37	6	Gene-based	3	0.4	0	0.328
BM160	7	Genomic	13	0.549	0.005	0.529
BM183	7	Genomic	6	0.708	0	0.654
BM210	7	Genomic	8	0.769	0.005	0.736
BMd40	7	Genomic	4	0.476	0.005	0.43
PV-atcc001	7	Gene-based	2	0.38	0	0.308
PV-atcc003	7	Gene-based	2	0.051	0	0.049
PV-atcc002	7	Gene-based	3	0.046	0.016	0.045
BM151	8	Genomic	5	0.718	0	0.672
BM189	8	Genomic	5	0.545	0.01	0.506
BMd25	8	Gene-based	4	0.358	0	0.301
BMd44	8	Genomic	2	0.021	0	0.02
BM114	9	Genomic	13	0.701	0.01	0.673
BM141	9	Genomic	7	0.657	0	0.607
BM188a	9	Genomic	3	0.388	0	0.317
BM188b	NA	Not applicable	7	0.709	0.023	0.667
PV-at007	9	Gene-based	14	0.86	0.026	0.846
PVBR125	9	Genomic	3	0.629	0	0.556
BM212	10	Genomic	4	0.551	0	0.5
BMd42	10	Genomic	4	0.565	0	0.52
GATS11B	10	Genomic	2	0.38	0	0.308
BM205b	11	Genomic	5	0.5	0	0.454
BM53	11	Genomic	22	0.897	0	0.888
BMd22	11	Gene-based	2	0.317	0	0.267
BMd33	11	Genomic	4	0.648	0.01	0.578
BMd41	11	Genomic	4	0.645	0.005	0.575
PV-ag001	11	Gene-based	2	0.376	0	0.306
Total			343
Average			5.62	0.546	0.005	0.496
LG, linkage group; No, mean number of observed alleles; He, expected heterozygosity; Ho, observed heterozygosity; PIC, polymorphism information content.
