# Supplementary material for: Evolution of SSR diversity from wild types to U.S. advanced cultivars in the Andean and Mesoamerican domestications of common bean (Phaseolus vulgaris)
Source: PLoS One. 2019 Jan 31;14(1):e0211342. doi: 10.1371/journal.pone.0211342 (PMC6354994; doi:10.1371/journal.pone.0211342)
Supplement: S6 Table — 6a) Genetic differentiation based on FST (above the diagonal) and Nei Distances (below the diagonal) values between all pairwise combinations of common bean races. 6b) Genetic differentiation based on FST (above the diagonal) and Nei Distances (below the diagonal) values between all pairwise combinations of common bean market class. (XLSX) [file pone.0211342.s006.xlsx]

## Sheet: Sheet1
S6a Table. Genetic differentiation based on FST (above the diagonal) and Nei Distances (below the diagonal) values between all pairwise combinations of common bean races.
	K1	K2	K3
	Nueva Granada	Mesoamerica	Durango
K1	-	0.529	0.548
K2	1.117	-	0.291
K3	1.097	0.246	-
S6b Table. Genetic differentiation based on FST (above the diagonal) and Nei Distances (below the diagonal) values between all pairwise combinations of common bean market class.
	White kidney	Dark red kidney	Light red kidney	Green bean	Navy	Black	Small white	Great northern	Pinto
White kidney	-	0.124	0.101	0.281	0.56	0.589	0.738	0.591	0.575
Dark red kidney	0.125	-	0.067	0.202	0.389	0.443	0.537	0.418	0.427
Light red kidney	0.065	0.079	-	0.219	0.487	0.532	0.652	0.523	0.516
Green bean	0.381	0.371	0.335	-	0.323	0.374	0.488	0.349	0.344
Navy	1.566	1.111	1.388	0.767	-	0.061	0.218	0.146	0.164
Black	1.793	1.302	1.626	0.921	0.071	-	0.192	0.173	0.21
Small white	1.839	1.396	1.664	1.015	0.259	0.196	-	0.353	0.351
Great northern	1.647	1.145	1.463	0.808	0.214	0.251	0.439	-	0.062
Pinto	1.599	1.162	1.484	0.815	0.261	0.341	0.549	0.083	-
