# Supplementary material for: Evolution of SSR diversity from wild types to U.S. advanced cultivars in the Andean and Mesoamerican domestications of common bean (Phaseolus vulgaris)
Source: PLoS One. 2019 Jan 31;14(1):e0211342. doi: 10.1371/journal.pone.0211342 (PMC6354994; doi:10.1371/journal.pone.0211342)
Supplement: S1 Fig — STRUCTURE estimation of the number of subpopulations for K ranging from 2 to 12 by mean likelihoods (A) and Delta K values (ΔK) (B). (XLSX) [file pone.0211342.s007.xlsx]

## Sheet: summary project K_2_12
S1 Figure. STRUCTURE estimation of the number of subpopulations for K ranging from 2 to 12 by mean likelihoods (A) and Delta K values (ΔK) (B).
		L(K)	SD
k=2	2	-17472.9	15.1279
k=3	3	-15112.4	20.3726
k=4	4	-14682.4	1659.34
k=5	5	-13537	80.8433
k=6	6	-13100.7	1777.82
k=7	7	-14767.3	10837.2
k=8	8	-11992.2	376.773
k=9	9	-11863.1	451.268
k=10	10	-11853.4	748.965
k=11	11	-12085.7	1752.22
k=12	12	-13351.6	3015.89
		L′(K) = L(K) – L(K – 1)
	2	-17472.9
	3	-15112.4	2360.49
	4	-14682.4	430.03
	5	-13537	1145.42
	6	-13100.7	436.28
	7	-14767.3	-1666.56
	8	-11992.2	2775.02
	9	-11863.1	129.13
	10	-11853.4	9.735
	11	-12085.7	-232.3
	12	-13351.6	-1265.9
	2
	3	2360.49	-1930.46	1930.46
	4	430.03	715.385	715.385
	5	1145.42	-709.135	709.135
	6	436.28	-2102.84	2102.84
	7	-1666.56	4441.58	4441.58
	8	2775.02	-2645.89	2645.89
	9	129.13	-119.395	119.395
	10	9.735	-242.035	242.035
	11	-232.3	-1033.6	1033.6
	12	-1265.9	1265.9	1265.9
					|L′′(K)| = |L′(K + 1) – L′(K)|
	2
	3	1930.46
	4	715.385
	5	709.135
	6	2102.84
	7	4441.58
	8	2645.89
	9	119.395
	10	242.035
	11	1033.6
	12	1265.9
		Stdev		ΔK = m(|L(K + 1)-2 L(K)|)/s[L(K)]
	2	15.1279
	3	20.3726	1930.46	94.7579
	4	1659.34	715.385	0.431127
	5	80.8433	709.135	8.77172
	6	1777.82	2102.84	1.18282
	7	10837.2	4441.58	0.409846
	8	376.773	2645.89	7.02252
	9	451.268	119.395	0.264577
	10	748.965	242.035	0.323159
	11	1752.22	1033.6	0.589879
	12	3015.89	1265.9	0.419742
	2
	3	94.7579
	4	0.431127
	5	8.77172
	6	1.18282
	7	0.409846
	8	7.02252
	9	0.264577
	10	0.323159
	11	0.589879
	12	0.419742
